# Supplementary material for: The Positive Effect of pro‐Environmental Behavior on Eudaimonic Well‐Being in Young Adults: A Daily Diary Study Using the Within‐Person Encouragement Design
Source: J Pers. 2025 Mar 20;94(1):124–36. doi: 10.1111/jopy.13021 (PMC12780324; doi:10.1111/jopy.13021)
Supplement: Supplementary file 1 — Data S1. Supporting Information. [file JOPY-94-124-s001.zip]

Archive with 3 entries (3 files):
- Codebook.docx
- Dataset_encouragement.dat
- Dataset_encouragement.sav
