# Supplementary material for: The Positive Effect of pro‐Environmental Behavior on Eudaimonic Well‐Being in Young Adults: A Daily Diary Study Using the Within‐Person Encouragement Design
Source: J Pers. 2025 Mar 20;94(1):124–36. doi: 10.1111/jopy.13021 (PMC12780324; doi:10.1111/jopy.13021)
Supplement: Supplementary file 1 — Data S1. Supporting Information. [file JOPY-94-124-s001.zip › Dataset_encouragement.dat]

84201.00    1.00     .00    3.75    3.00   23.00    1.00    5.00    5.00    4.00    1.00   20.00   10.00    2.00    4.00    3.47
84201.00    2.00     .00    4.00    4.00   23.00    1.00    5.00    5.00    5.00    1.00   20.00   10.00    3.00    5.00    3.47
84201.00    3.00    1.00    4.00    3.50   23.00    1.00    5.00    5.00    5.00    1.00   20.00   10.00    3.00    4.00    3.47
84201.00    4.00    1.00 -999.00 -999.00   23.00    1.00 -999.00 -999.00 -999.00 -999.00   20.00   10.00 -999.00 -999.00    3.47
84201.00    5.00    1.00    4.00    3.00   23.00    1.00    5.00    5.00    5.00    1.00   20.00   10.00    2.00    4.00    3.47
84201.00    6.00     .00    4.00    4.00   23.00    1.00    5.00    5.00    5.00    1.00   20.00   10.00    3.00    5.00    3.47
84201.00    7.00    1.00    4.00    2.50   23.00    1.00    5.00    5.00    5.00    1.00   20.00   10.00    3.00    2.00    3.47
84201.00    8.00     .00    4.25    3.50   23.00    1.00    5.00    5.00    5.00    2.00   20.00   10.00    3.00    4.00    3.47
84201.00    9.00    1.00    4.00    4.00   23.00    1.00    5.00    5.00    5.00    1.00   20.00   10.00    4.00    4.00    3.47
84201.00   10.00     .00    4.00    3.50   23.00    1.00    5.00    5.00    5.00    1.00   20.00   10.00    3.00    4.00    3.47
84201.00   11.00    1.00    4.00    4.00   23.00    1.00    5.00    5.00    5.00    1.00   20.00   10.00    4.00    4.00    3.47
84201.00   12.00    1.00    4.00    3.00   23.00    1.00    5.00    5.00    5.00    1.00   20.00   10.00    2.00    4.00    3.47
84201.00   13.00    1.00    4.00    4.00   23.00    1.00    5.00    5.00    5.00    1.00   20.00   10.00    4.00    4.00    3.47
84201.00   14.00    1.00    4.00    3.00   23.00    1.00    5.00    5.00    5.00    1.00   20.00   10.00    2.00    4.00    3.47
84201.00   15.00     .00    3.50    3.50   23.00    1.00    4.00    4.00    5.00    1.00   20.00   10.00    3.00    4.00    3.47
84201.00   16.00    1.00    3.75    4.00   23.00    1.00    4.00    5.00    5.00    1.00   20.00   10.00    4.00    4.00    3.47
84201.00   17.00     .00    3.25    3.00   23.00    1.00    4.00    4.00    4.00    1.00   20.00   10.00    2.00    4.00    3.47
84201.00   18.00     .00    3.50    3.50   23.00    1.00    4.00    5.00    4.00    1.00   20.00   10.00    3.00    4.00    3.47
84201.00   19.00     .00    3.00    3.00   23.00    1.00    3.00    4.00    4.00    1.00   20.00   10.00    3.00    3.00    3.47
84201.00   20.00    1.00    3.50    3.00   23.00    1.00    3.00    5.00    5.00    1.00   20.00   10.00    2.00    4.00    3.47
84201.00   21.00     .00    3.50    2.00   23.00    1.00    4.00    5.00    4.00    1.00   20.00   10.00    2.00    2.00    3.47
84202.00    1.00    1.00    4.25    2.50   22.00    2.00    5.00    5.00    4.00    3.00   18.00   11.00    2.00    3.00    3.67
84202.00    2.00     .00    3.25    3.00   22.00    2.00    5.00    4.00    3.00    1.00   18.00   11.00    2.00    4.00    3.67
84202.00    3.00     .00    4.00    2.50   22.00    2.00    5.00    5.00    3.00    3.00   18.00   11.00    2.00    3.00    3.67
84202.00    4.00     .00    3.25    4.00   22.00    2.00    5.00    3.00    3.00    2.00   18.00   11.00    3.00    5.00    3.67
84202.00    5.00    1.00    4.50    1.00   22.00    2.00    5.00    5.00    4.00    4.00   18.00   11.00    1.00    1.00    3.67
84202.00    6.00     .00    4.00    1.00   22.00    2.00    5.00    4.00    4.00    3.00   18.00   11.00    1.00    1.00    3.67
84202.00    7.00    1.00    4.25    3.00   22.00    2.00    5.00    4.00    4.00    4.00   18.00   11.00    3.00    3.00    3.67
84202.00    8.00     .00    4.25    4.00   22.00    2.00    5.00    5.00    4.00    3.00   18.00   11.00    4.00    4.00    3.67
84202.00    9.00    1.00    4.25    3.50   22.00    2.00    5.00    5.00    4.00    3.00   18.00   11.00    3.00    4.00    3.67
84202.00   10.00    1.00    4.75    3.50   22.00    2.00    5.00    5.00    5.00    4.00   18.00   11.00    3.00    4.00    3.67
84202.00   11.00     .00    5.00    3.50   22.00    2.00    5.00    5.00    5.00    5.00   18.00   11.00    3.00    4.00    3.67
84202.00   12.00    1.00    4.50    3.50   22.00    2.00    5.00    5.00    4.00    4.00   18.00   11.00    3.00    4.00    3.67
84202.00   13.00    1.00    4.50    1.50   22.00    2.00    5.00    5.00    4.00    4.00   18.00   11.00    1.00    2.00    3.67
84202.00   14.00    1.00    4.50    2.00   22.00    2.00    5.00    5.00    4.00    4.00   18.00   11.00    3.00    1.00    3.67
84202.00   15.00    1.00    3.75    3.50   22.00    2.00    5.00    5.00    3.00    2.00   18.00   11.00    3.00    4.00    3.67
84202.00   16.00     .00    4.00    3.50   22.00    2.00    5.00    5.00    4.00    2.00   18.00   11.00    3.00    4.00    3.67
84202.00   17.00     .00    4.00    3.50   22.00    2.00    5.00    5.00    4.00    2.00   18.00   11.00    3.00    4.00    3.67
84202.00   18.00    1.00 -999.00 -999.00   22.00    2.00 -999.00 -999.00 -999.00 -999.00   18.00   11.00 -999.00 -999.00    3.67
84202.00   19.00    1.00    4.50    3.00   22.00    2.00    5.00    5.00    4.00    4.00   18.00   11.00    3.00    3.00    3.67
84202.00   20.00     .00 -999.00 -999.00   22.00    2.00 -999.00 -999.00 -999.00 -999.00   18.00   11.00 -999.00 -999.00    3.67
84202.00   21.00     .00 -999.00 -999.00   22.00    2.00 -999.00 -999.00 -999.00 -999.00   18.00   11.00 -999.00 -999.00    3.67
84203.00    1.00     .00    3.00    2.50   20.00    2.00    4.00    3.00    3.00    2.00   21.00   11.00    2.00    3.00    3.67
84203.00    2.00    1.00    3.00    3.00   20.00    2.00    4.00    3.00    3.00    2.00   21.00   11.00    3.00    3.00    3.67
84203.00    3.00    1.00    3.50    3.50   20.00    2.00    4.00    4.00    4.00    2.00   21.00   11.00    4.00    3.00    3.67
84203.00    4.00     .00    3.25    3.50   20.00    2.00    4.00    3.00    3.00    3.00   21.00   11.00    4.00    3.00    3.67
84203.00    5.00    1.00    3.00    3.50   20.00    2.00    4.00    3.00    3.00    2.00   21.00   11.00    3.00    4.00    3.67
84203.00    6.00     .00    3.00    3.50   20.00    2.00    4.00    3.00    3.00    2.00   21.00   11.00    3.00    4.00    3.67
84203.00    7.00    1.00    3.25    2.50   20.00    2.00    4.00    3.00    3.00    3.00   21.00   11.00    3.00    2.00    3.67
84203.00    8.00     .00    3.25    2.00   20.00    2.00    4.00    4.00    3.00    2.00   21.00   11.00    2.00    2.00    3.67
84203.00    9.00    1.00    3.25    3.00   20.00    2.00    4.00    3.00    3.00    3.00   21.00   11.00    3.00    3.00    3.67
84203.00   10.00    1.00    3.25    3.50   20.00    2.00    4.00    3.00    3.00    3.00   21.00   11.00    3.00    4.00    3.67
84203.00   11.00    1.00    3.00    2.50   20.00    2.00    3.00    3.00    3.00    3.00   21.00   11.00    2.00    3.00    3.67
84203.00   12.00     .00    3.25    2.50   20.00    2.00    4.00    3.00    3.00    3.00   21.00   11.00    2.00    3.00    3.67
84203.00   13.00     .00    3.25    3.00   20.00    2.00    4.00    3.00    3.00    3.00   21.00   11.00    3.00    3.00    3.67
84203.00   14.00    1.00    3.25    3.00   20.00    2.00    4.00    3.00    3.00    3.00   21.00   11.00    3.00    3.00    3.67
84203.00   15.00     .00    3.25    2.50   20.00    2.00    4.00    3.00    3.00    3.00   21.00   11.00    3.00    2.00    3.67
84203.00   16.00     .00    3.25    4.00   20.00    2.00    4.00    3.00    3.00    3.00   21.00   11.00    4.00    4.00    3.67
84203.00   17.00    1.00    3.25    4.00   20.00    2.00    4.00    3.00    3.00    3.00   21.00   11.00    4.00    4.00    3.67
84203.00   18.00     .00    3.25    4.00   20.00    2.00    4.00    3.00    3.00    3.00   21.00   11.00    4.00    4.00    3.67
84203.00   19.00    1.00    3.25    3.50   20.00    2.00    4.00    3.00    3.00    3.00   21.00   11.00    4.00    3.00    3.67
84203.00   20.00    1.00    3.25    3.00   20.00    2.00    4.00    3.00    3.00    3.00   21.00   11.00    4.00    2.00    3.67
84203.00   21.00     .00    3.25    3.00   20.00    2.00    4.00    3.00    3.00    3.00   21.00   11.00    3.00    3.00    3.67
84204.00    1.00     .00    4.25    3.50   24.00    2.00    5.00    5.00    5.00    2.00   15.00   10.00    3.00    4.00    2.53
84204.00    2.00     .00    4.25    3.00   24.00    2.00    5.00    5.00    5.00    2.00   15.00   10.00    2.00    4.00    2.53
84204.00    3.00     .00    4.25    3.00   24.00    2.00    5.00    5.00    5.00    2.00   15.00   10.00    2.00    4.00    2.53
84204.00    4.00     .00    4.25    4.00   24.00    2.00    5.00    5.00    5.00    2.00   15.00   10.00    3.00    5.00    2.53
84204.00    5.00     .00    4.25    4.00   24.00    2.00    5.00    5.00    5.00    2.00   15.00   10.00    3.00    5.00    2.53
84204.00    6.00     .00 -999.00 -999.00   24.00    2.00 -999.00 -999.00 -999.00 -999.00   15.00   10.00 -999.00 -999.00    2.53
84204.00    7.00    1.00    4.25    4.50   24.00    2.00    5.00    5.00    5.00    2.00   15.00   10.00    4.00    5.00    2.53
84204.00    8.00    1.00    4.75    3.50   24.00    2.00    5.00    5.00    5.00    4.00   15.00   10.00    3.00    4.00    2.53
84204.00    9.00     .00    4.25    1.00   24.00    2.00    5.00    5.00    5.00    2.00   15.00   10.00    1.00    1.00    2.53
84204.00   10.00     .00 -999.00 -999.00   24.00    2.00 -999.00 -999.00 -999.00 -999.00   15.00   10.00 -999.00 -999.00    2.53
84204.00   11.00     .00 -999.00 -999.00   24.00    2.00 -999.00 -999.00 -999.00 -999.00   15.00   10.00 -999.00 -999.00    2.53
84204.00   12.00    1.00    4.25    3.50   24.00    2.00    5.00    5.00    5.00    2.00   15.00   10.00    3.00    4.00    2.53
84204.00   13.00    1.00    4.25    3.00   24.00    2.00    5.00    5.00    5.00    2.00   15.00   10.00    2.00    4.00    2.53
84204.00   14.00    1.00    4.25    2.00   24.00    2.00    5.00    5.00    5.00    2.00   15.00   10.00    2.00    2.00    2.53
84204.00   15.00    1.00    4.25    3.50   24.00    2.00    5.00    5.00    5.00    2.00   15.00   10.00    3.00    4.00    2.53
84204.00   16.00    1.00 -999.00 -999.00   24.00    2.00 -999.00 -999.00 -999.00 -999.00   15.00   10.00 -999.00 -999.00    2.53
84204.00   17.00    1.00 -999.00 -999.00   24.00    2.00 -999.00 -999.00 -999.00 -999.00   15.00   10.00 -999.00 -999.00    2.53
84204.00   18.00    1.00    4.25    3.50   24.00    2.00    5.00    5.00    5.00    2.00   15.00   10.00    3.00    4.00    2.53
84204.00   19.00    1.00    4.25    3.00   24.00    2.00    5.00    5.00    5.00    2.00   15.00   10.00    3.00    3.00    2.53
84204.00   20.00     .00 -999.00 -999.00   24.00    2.00 -999.00 -999.00 -999.00 -999.00   15.00   10.00 -999.00 -999.00    2.53
84204.00   21.00    1.00    4.25    4.50   24.00    2.00    5.00    5.00    5.00    2.00   15.00   10.00    4.00    5.00    2.53
85201.00    1.00     .00    2.50    4.00   23.00    2.00    2.00    3.00    3.00    2.00   21.00   11.00    4.00    4.00    3.13
85201.00    2.00     .00    2.25    3.50   23.00    2.00    2.00    3.00    3.00    1.00   21.00   11.00    4.00    3.00    3.13
85201.00    3.00     .00    2.00    2.50   23.00    2.00    1.00    3.00    3.00    1.00   21.00   11.00    3.00    2.00    3.13
85201.00    4.00     .00    2.00    2.00   23.00    2.00    2.00    2.00    3.00    1.00   21.00   11.00    2.00    2.00    3.13
85201.00    5.00    1.00    2.75    3.50   23.00    2.00    2.00    4.00    4.00    1.00   21.00   11.00    4.00    3.00    3.13
85201.00    6.00    1.00    3.00    3.00   23.00    2.00    3.00    3.00    4.00    2.00   21.00   11.00    4.00    2.00    3.13
85201.00    7.00     .00    3.00    4.00   23.00    2.00    3.00    3.00    4.00    2.00   21.00   11.00    5.00    3.00    3.13
85201.00    8.00    1.00    3.25    4.00   23.00    2.00    3.00    4.00    4.00    2.00   21.00   11.00    4.00    4.00    3.13
85201.00    9.00     .00    3.00    4.00   23.00    2.00    3.00    3.00    4.00    2.00   21.00   11.00    4.00    4.00    3.13
85201.00   10.00    1.00    3.25    4.00   23.00    2.00    3.00    4.00    4.00    2.00   21.00   11.00    4.00    4.00    3.13
85201.00   11.00     .00    3.25    4.00   23.00    2.00    3.00    4.00    4.00    2.00   21.00   11.00    4.00    4.00    3.13
85201.00   12.00    1.00    2.50    4.00   23.00    2.00    3.00    3.00    3.00    1.00   21.00   11.00    5.00    3.00    3.13
85201.00   13.00    1.00    2.50    5.00   23.00    2.00    2.00    3.00    3.00    2.00   21.00   11.00    5.00    5.00    3.13
85201.00   14.00    1.00    2.50    3.50   23.00    2.00    2.00    3.00    3.00    2.00   21.00   11.00    4.00    3.00    3.13
85201.00   15.00     .00    3.00    4.50   23.00    2.00    3.00    3.00    4.00    2.00   21.00   11.00    5.00    4.00    3.13
85201.00   16.00    1.00    2.75    4.50   23.00    2.00    2.00    3.00    4.00    2.00   21.00   11.00    5.00    4.00    3.13
85201.00   17.00     .00    2.50    4.50   23.00    2.00    2.00    3.00    3.00    2.00   21.00   11.00    4.00    5.00    3.13
85201.00   18.00     .00    2.25    2.50   23.00    2.00    2.00    2.00    2.00    3.00   21.00   11.00    3.00    2.00    3.13
85201.00   19.00    1.00    2.75    4.50   23.00    2.00    3.00    3.00    3.00    2.00   21.00   11.00    5.00    4.00    3.13
85201.00   20.00    1.00    3.00    3.50   23.00    2.00    3.00    3.00    4.00    2.00   21.00   11.00    4.00    3.00    3.13
85201.00   21.00    1.00    3.25    5.00   23.00    2.00    3.00    4.00    4.00    2.00   21.00   11.00    5.00    5.00    3.13
85202.00    1.00     .00    2.50    4.00   27.00    2.00    3.00    2.00    3.00    2.00   10.00    1.00    3.00    5.00    3.27
85202.00    2.00    1.00    2.50    3.50   27.00    2.00    3.00    3.00    2.00    2.00   10.00    1.00    3.00    4.00    3.27
85202.00    3.00    1.00 -999.00 -999.00   27.00    2.00 -999.00 -999.00 -999.00 -999.00   10.00    1.00 -999.00 -999.00    3.27
85202.00    4.00    1.00 -999.00 -999.00   27.00    2.00 -999.00 -999.00 -999.00 -999.00   10.00    1.00 -999.00 -999.00    3.27
85202.00    5.00     .00 -999.00 -999.00   27.00    2.00 -999.00 -999.00 -999.00 -999.00   10.00    1.00 -999.00 -999.00    3.27
85202.00    6.00     .00    2.50    2.50   27.00    2.00    3.00    3.00    2.00    2.00   10.00    1.00    2.00    3.00    3.27
85202.00    7.00     .00    2.75    3.00   27.00    2.00    3.00    3.00    3.00    2.00   10.00    1.00    2.00    4.00    3.27
85202.00    8.00    1.00 -999.00 -999.00   27.00    2.00 -999.00 -999.00 -999.00 -999.00   10.00    1.00 -999.00 -999.00    3.27
85202.00    9.00    1.00    2.75    3.50   27.00    2.00    3.00    2.00    3.00    3.00   10.00    1.00    3.00    4.00    3.27
85202.00   10.00     .00    2.50    3.50   27.00    2.00    3.00    3.00    2.00    2.00   10.00    1.00    3.00    4.00    3.27
85202.00   11.00     .00    2.50    2.50   27.00    2.00    3.00    2.00    3.00    2.00   10.00    1.00    2.00    3.00    3.27
85202.00   12.00     .00 -999.00 -999.00   27.00    2.00 -999.00 -999.00 -999.00 -999.00   10.00    1.00 -999.00 -999.00    3.27
85202.00   13.00    1.00 -999.00 -999.00   27.00    2.00 -999.00 -999.00 -999.00 -999.00   10.00    1.00 -999.00 -999.00    3.27
85202.00   14.00     .00 -999.00 -999.00   27.00    2.00 -999.00 -999.00 -999.00 -999.00   10.00    1.00 -999.00 -999.00    3.27
85202.00   15.00    1.00 -999.00 -999.00   27.00    2.00 -999.00 -999.00 -999.00 -999.00   10.00    1.00 -999.00 -999.00    3.27
85202.00   16.00    1.00    2.50    3.00   27.00    2.00    3.00    3.00    2.00    2.00   10.00    1.00    3.00    3.00    3.27
85202.00   17.00    1.00 -999.00 -999.00   27.00    2.00 -999.00 -999.00 -999.00 -999.00   10.00    1.00 -999.00 -999.00    3.27
85202.00   18.00     .00    2.75    3.50   27.00    2.00    3.00    3.00    2.00    3.00   10.00    1.00    3.00    4.00    3.27
85202.00   19.00     .00    2.50    3.00   27.00    2.00    2.00    4.00    2.00    2.00   10.00    1.00    3.00    3.00    3.27
85202.00   20.00    1.00 -999.00 -999.00   27.00    2.00 -999.00 -999.00 -999.00 -999.00   10.00    1.00 -999.00 -999.00    3.27
85202.00   21.00    1.00 -999.00 -999.00   27.00    2.00 -999.00 -999.00 -999.00 -999.00   10.00    1.00 -999.00 -999.00    3.27
85203.00    1.00     .00    1.50    3.00   31.00    1.00    1.00    1.00    3.00    1.00   19.00   10.00    3.00    3.00    2.20
85203.00    2.00     .00    1.50    4.50   31.00    1.00    1.00    1.00    3.00    1.00   19.00   10.00    4.00    5.00    2.20
85203.00    3.00     .00    1.50    4.00   31.00    1.00    1.00    1.00    3.00    1.00   19.00   10.00    4.00    4.00    2.20
85203.00    4.00    1.00    2.50    3.50   31.00    1.00    3.00    3.00    3.00    1.00   19.00   10.00    4.00    3.00    2.20
85203.00    5.00    1.00    2.00    3.50   31.00    1.00    2.00    2.00    3.00    1.00   19.00   10.00    4.00    3.00    2.20
85203.00    6.00    1.00    2.25    4.00   31.00    1.00    3.00    2.00    3.00    1.00   19.00   10.00    4.00    4.00    2.20
85203.00    7.00    1.00    2.25    4.00   31.00    1.00    2.00    3.00    3.00    1.00   19.00   10.00    4.00    4.00    2.20
85203.00    8.00    1.00    2.00    4.00   31.00    1.00    2.00    2.00    3.00    1.00   19.00   10.00    4.00    4.00    2.20
85203.00    9.00     .00    2.00    4.00   31.00    1.00    2.00    2.00    3.00    1.00   19.00   10.00    4.00    4.00    2.20
85203.00   10.00     .00    2.00    4.00   31.00    1.00    2.00    2.00    3.00    1.00   19.00   10.00    4.00    4.00    2.20
85203.00   11.00    1.00    2.50    4.00   31.00    1.00    3.00    3.00    3.00    1.00   19.00   10.00    4.00    4.00    2.20
85203.00   12.00     .00    2.25    5.00   31.00    1.00    3.00    2.00    3.00    1.00   19.00   10.00    5.00    5.00    2.20
85203.00   13.00     .00    2.00    4.00   31.00    1.00    2.00    2.00    3.00    1.00   19.00   10.00    4.00    4.00    2.20
85203.00   14.00    1.00    2.25    4.00   31.00    1.00    3.00    2.00    3.00    1.00   19.00   10.00    4.00    4.00    2.20
85203.00   15.00     .00    2.50    4.00   31.00    1.00    3.00    2.00    4.00    1.00   19.00   10.00    4.00    4.00    2.20
85203.00   16.00     .00 -999.00 -999.00   31.00    1.00 -999.00 -999.00 -999.00 -999.00   19.00   10.00 -999.00 -999.00    2.20
85203.00   17.00     .00    2.50    4.00   31.00    1.00    3.00    3.00    3.00    1.00   19.00   10.00    4.00    4.00    2.20
85203.00   18.00    1.00 -999.00 -999.00   31.00    1.00 -999.00 -999.00 -999.00 -999.00   19.00   10.00 -999.00 -999.00    2.20
85203.00   19.00    1.00    2.25    4.00   31.00    1.00    2.00    3.00    3.00    1.00   19.00   10.00    4.00    4.00    2.20
85203.00   20.00    1.00    2.25    4.00   31.00    1.00    3.00    2.00    3.00    1.00   19.00   10.00    4.00    4.00    2.20
85203.00   21.00    1.00    2.50    4.00   31.00    1.00    3.00    3.00    3.00    1.00   19.00   10.00    4.00    4.00    2.20
85204.00    1.00     .00    2.75    4.00   24.00    1.00    4.00    1.00    5.00    1.00   11.00    7.00    3.00    5.00    2.93
85204.00    2.00    1.00    3.25    2.50   24.00    1.00    5.00    2.00    5.00    1.00   11.00    7.00    3.00    2.00    2.93
85204.00    3.00     .00 -999.00 -999.00   24.00    1.00 -999.00 -999.00 -999.00 -999.00   11.00    7.00 -999.00 -999.00    2.93
85204.00    4.00    1.00    3.00    4.00   24.00    1.00    3.00    3.00    5.00    1.00   11.00    7.00    5.00    3.00    2.93
85204.00    5.00    1.00    3.00    3.50   24.00    1.00    3.00    3.00    5.00    1.00   11.00    7.00    4.00    3.00    2.93
85204.00    6.00    1.00    3.25    4.00   24.00    1.00    4.00    3.00    5.00    1.00   11.00    7.00    4.00    4.00    2.93
85204.00    7.00     .00 -999.00 -999.00   24.00    1.00 -999.00 -999.00 -999.00 -999.00   11.00    7.00 -999.00 -999.00    2.93
85204.00    8.00     .00    3.00    4.00   24.00    1.00    3.00    3.00    5.00    1.00   11.00    7.00    4.00    4.00    2.93
85204.00    9.00    1.00    3.00    3.50   24.00    1.00    4.00    2.00    5.00    1.00   11.00    7.00    4.00    3.00    2.93
85204.00   10.00    1.00 -999.00 -999.00   24.00    1.00 -999.00 -999.00 -999.00 -999.00   11.00    7.00 -999.00 -999.00    2.93
85204.00   11.00     .00 -999.00 -999.00   24.00    1.00 -999.00 -999.00 -999.00 -999.00   11.00    7.00 -999.00 -999.00    2.93
85204.00   12.00    1.00 -999.00 -999.00   24.00    1.00 -999.00 -999.00 -999.00 -999.00   11.00    7.00 -999.00 -999.00    2.93
85204.00   13.00    1.00    2.25    3.00   24.00    1.00    2.00    2.00    4.00    1.00   11.00    7.00    3.00    3.00    2.93
85204.00   14.00    1.00 -999.00 -999.00   24.00    1.00 -999.00 -999.00 -999.00 -999.00   11.00    7.00 -999.00 -999.00    2.93
85204.00   15.00    1.00    2.75    3.50   24.00    1.00    2.00    3.00    5.00    1.00   11.00    7.00    4.00    3.00    2.93
85204.00   16.00    1.00 -999.00 -999.00   24.00    1.00 -999.00 -999.00 -999.00 -999.00   11.00    7.00 -999.00 -999.00    2.93
85204.00   17.00     .00 -999.00 -999.00   24.00    1.00 -999.00 -999.00 -999.00 -999.00   11.00    7.00 -999.00 -999.00    2.93
85204.00   18.00     .00    3.25    5.00   24.00    1.00    4.00    3.00    5.00    1.00   11.00    7.00    5.00    5.00    2.93
85204.00   19.00     .00    3.25    3.50   24.00    1.00    4.00    4.00    4.00    1.00   11.00    7.00    4.00    3.00    2.93
85204.00   20.00     .00 -999.00 -999.00   24.00    1.00 -999.00 -999.00 -999.00 -999.00   11.00    7.00 -999.00 -999.00    2.93
85204.00   21.00     .00 -999.00 -999.00   24.00    1.00 -999.00 -999.00 -999.00 -999.00   11.00    7.00 -999.00 -999.00    2.93
85205.00    1.00     .00    3.50    3.50   24.00    2.00    5.00    5.00    3.00    1.00   12.00    7.00    3.00    4.00    2.93
85205.00    2.00    1.00    2.50    4.00   24.00    2.00    1.00    4.00    4.00    1.00   12.00    7.00    3.00    5.00    2.93
85205.00    3.00    1.00 -999.00 -999.00   24.00    2.00 -999.00 -999.00 -999.00 -999.00   12.00    7.00 -999.00 -999.00    2.93
85205.00    4.00    1.00 -999.00 -999.00   24.00    2.00 -999.00 -999.00 -999.00 -999.00   12.00    7.00 -999.00 -999.00    2.93
85205.00    5.00    1.00    3.50    3.00   24.00    2.00    5.00    5.00    3.00    1.00   12.00    7.00    1.00    5.00    2.93
85205.00    6.00    1.00    2.25    4.00   24.00    2.00    1.00    5.00    2.00    1.00   12.00    7.00    3.00    5.00    2.93
85205.00    7.00     .00    2.00    4.00   24.00    2.00    2.00    4.00    1.00    1.00   12.00    7.00    3.00    5.00    2.93
85205.00    8.00     .00    1.00    4.50   24.00    2.00    1.00    1.00    1.00    1.00   12.00    7.00    4.00    5.00    2.93
85205.00    9.00     .00 -999.00 -999.00   24.00    2.00 -999.00 -999.00 -999.00 -999.00   12.00    7.00 -999.00 -999.00    2.93
85205.00   10.00    1.00 -999.00 -999.00   24.00    2.00 -999.00 -999.00 -999.00 -999.00   12.00    7.00 -999.00 -999.00    2.93
85205.00   11.00    1.00    3.50    4.00   24.00    2.00    4.00    4.00    4.00    2.00   12.00    7.00    4.00    4.00    2.93
85205.00   12.00    1.00    2.00    5.00   24.00    2.00    1.00    3.00    3.00    1.00   12.00    7.00    5.00    5.00    2.93
85205.00   13.00     .00 -999.00 -999.00   24.00    2.00 -999.00 -999.00 -999.00 -999.00   12.00    7.00 -999.00 -999.00    2.93
85205.00   14.00     .00    2.00    5.00   24.00    2.00    1.00    3.00    3.00    1.00   12.00    7.00    5.00    5.00    2.93
85205.00   15.00     .00    1.25    5.00   24.00    2.00    2.00    1.00    1.00    1.00   12.00    7.00    5.00    5.00    2.93
85205.00   16.00     .00 -999.00 -999.00   24.00    2.00 -999.00 -999.00 -999.00 -999.00   12.00    7.00 -999.00 -999.00    2.93
85205.00   17.00     .00 -999.00 -999.00   24.00    2.00 -999.00 -999.00 -999.00 -999.00   12.00    7.00 -999.00 -999.00    2.93
85205.00   18.00    1.00 -999.00 -999.00   24.00    2.00 -999.00 -999.00 -999.00 -999.00   12.00    7.00 -999.00 -999.00    2.93
85205.00   19.00    1.00    2.00    5.00   24.00    2.00    1.00    3.00    3.00    1.00   12.00    7.00    5.00    5.00    2.93
85205.00   20.00    1.00 -999.00 -999.00   24.00    2.00 -999.00 -999.00 -999.00 -999.00   12.00    7.00 -999.00 -999.00    2.93
85205.00   21.00     .00    2.50    5.00   24.00    2.00    3.00    3.00    3.00    1.00   12.00    7.00    5.00    5.00    2.93
86201.00    1.00    1.00 -999.00 -999.00   23.00    2.00 -999.00 -999.00 -999.00 -999.00   18.00   11.00 -999.00 -999.00    1.60
86201.00    2.00     .00    1.50    4.00   23.00    2.00    1.00    2.00    2.00    1.00   18.00   11.00    4.00    4.00    1.60
86201.00    3.00     .00    1.75    3.00   23.00    2.00    2.00    2.00    2.00    1.00   18.00   11.00    2.00    4.00    1.60
86201.00    4.00    1.00    2.00    2.50   23.00    2.00    2.00    3.00    2.00    1.00   18.00   11.00    3.00    2.00    1.60
86201.00    5.00     .00    1.75    2.50   23.00    2.00    2.00    2.00    2.00    1.00   18.00   11.00    3.00    2.00    1.60
86201.00    6.00    1.00    1.75    3.00   23.00    2.00    2.00    2.00    2.00    1.00   18.00   11.00    3.00    3.00    1.60
86201.00    7.00     .00    1.50    4.00   23.00    2.00    1.00    2.00    2.00    1.00   18.00   11.00    4.00    4.00    1.60
86201.00    8.00    1.00    1.25    2.50   23.00    2.00    1.00    2.00    1.00    1.00   18.00   11.00    3.00    2.00    1.60
86201.00    9.00    1.00    1.25    2.50   23.00    2.00    1.00    2.00    1.00    1.00   18.00   11.00    3.00    2.00    1.60
86201.00   10.00    1.00 -999.00 -999.00   23.00    2.00 -999.00 -999.00 -999.00 -999.00   18.00   11.00 -999.00 -999.00    1.60
86201.00   11.00     .00    2.00    3.50   23.00    2.00    2.00    3.00    2.00    1.00   18.00   11.00    4.00    3.00    1.60
86201.00   12.00     .00    1.50    3.50   23.00    2.00    1.00    2.00    2.00    1.00   18.00   11.00    3.00    4.00    1.60
86201.00   13.00     .00    1.50    3.50   23.00    2.00    2.00    2.00    1.00    1.00   18.00   11.00    4.00    3.00    1.60
86201.00   14.00    1.00    1.50    4.00   23.00    2.00    1.00    2.00    2.00    1.00   18.00   11.00    4.00    4.00    1.60
86201.00   15.00     .00    1.25    2.00   23.00    2.00    1.00    2.00    1.00    1.00   18.00   11.00    2.00    2.00    1.60
86201.00   16.00    1.00    2.00    5.00   23.00    2.00    1.00    3.00    3.00    1.00   18.00   11.00    5.00    5.00    1.60
86201.00   17.00    1.00    1.50    3.50   23.00    2.00    1.00    2.00    2.00    1.00   18.00   11.00    3.00    4.00    1.60
86201.00   18.00     .00    1.75    3.50   23.00    2.00    2.00    2.00    2.00    1.00   18.00   11.00    3.00    4.00    1.60
86201.00   19.00     .00    1.50    3.00   23.00    2.00    1.00    2.00    2.00    1.00   18.00   11.00    3.00    3.00    1.60
86201.00   20.00    1.00 -999.00 -999.00   23.00    2.00 -999.00 -999.00 -999.00 -999.00   18.00   11.00 -999.00 -999.00    1.60
86201.00   21.00    1.00    1.50    4.00   23.00    2.00    1.00    2.00    2.00    1.00   18.00   11.00    4.00    4.00    1.60
86202.00    1.00     .00 -999.00 -999.00   27.00    1.00 -999.00 -999.00 -999.00 -999.00    5.00     .00 -999.00 -999.00    2.13
86202.00    2.00    1.00 -999.00 -999.00   27.00    1.00 -999.00 -999.00 -999.00 -999.00    5.00     .00 -999.00 -999.00    2.13
86202.00    3.00     .00 -999.00 -999.00   27.00    1.00 -999.00 -999.00 -999.00 -999.00    5.00     .00 -999.00 -999.00    2.13
86202.00    4.00    1.00    2.25    4.00   27.00    1.00    2.00    3.00    3.00    1.00    5.00     .00    3.00    5.00    2.13
86202.00    5.00     .00    2.00    3.50   27.00    1.00    2.00    2.00    2.00    2.00    5.00     .00    3.00    4.00    2.13
86202.00    6.00    1.00 -999.00 -999.00   27.00    1.00 -999.00 -999.00 -999.00 -999.00    5.00     .00 -999.00 -999.00    2.13
86202.00    7.00    1.00 -999.00 -999.00   27.00    1.00 -999.00 -999.00 -999.00 -999.00    5.00     .00 -999.00 -999.00    2.13
86202.00    8.00     .00    2.50    3.00   27.00    1.00    3.00    3.00    2.00    2.00    5.00     .00    3.00    3.00    2.13
86202.00    9.00    1.00    2.00    3.00   27.00    1.00    2.00    2.00    2.00    2.00    5.00     .00    3.00    3.00    2.13
86202.00   10.00     .00 -999.00 -999.00   27.00    1.00 -999.00 -999.00 -999.00 -999.00    5.00     .00 -999.00 -999.00    2.13
86202.00   11.00    1.00    3.25    3.00   27.00    1.00    4.00    3.00    3.00    3.00    5.00     .00    3.00    3.00    2.13
86202.00   12.00    1.00 -999.00 -999.00   27.00    1.00 -999.00 -999.00 -999.00 -999.00    5.00     .00 -999.00 -999.00    2.13
86202.00   13.00    1.00 -999.00 -999.00   27.00    1.00 -999.00 -999.00 -999.00 -999.00    5.00     .00 -999.00 -999.00    2.13
86202.00   14.00    1.00 -999.00 -999.00   27.00    1.00 -999.00 -999.00 -999.00 -999.00    5.00     .00 -999.00 -999.00    2.13
86202.00   15.00     .00 -999.00 -999.00   27.00    1.00 -999.00 -999.00 -999.00 -999.00    5.00     .00 -999.00 -999.00    2.13
86202.00   16.00     .00 -999.00 -999.00   27.00    1.00 -999.00 -999.00 -999.00 -999.00    5.00     .00 -999.00 -999.00    2.13
86202.00   17.00     .00 -999.00 -999.00   27.00    1.00 -999.00 -999.00 -999.00 -999.00    5.00     .00 -999.00 -999.00    2.13
86202.00   18.00    1.00 -999.00 -999.00   27.00    1.00 -999.00 -999.00 -999.00 -999.00    5.00     .00 -999.00 -999.00    2.13
86202.00   19.00     .00 -999.00 -999.00   27.00    1.00 -999.00 -999.00 -999.00 -999.00    5.00     .00 -999.00 -999.00    2.13
86202.00   20.00    1.00 -999.00 -999.00   27.00    1.00 -999.00 -999.00 -999.00 -999.00    5.00     .00 -999.00 -999.00    2.13
86202.00   21.00     .00 -999.00 -999.00   27.00    1.00 -999.00 -999.00 -999.00 -999.00    5.00     .00 -999.00 -999.00    2.13
86203.00    1.00    1.00    3.00    5.00   31.00    1.00    5.00    2.00    2.00    3.00   21.00     .00    5.00    5.00    2.93
86203.00    2.00     .00    2.50    5.00   31.00    1.00    5.00    1.00    2.00    2.00   21.00     .00    5.00    5.00    2.93
86203.00    3.00     .00    2.50    5.00   31.00    1.00    5.00    1.00    2.00    2.00   21.00     .00    5.00    5.00    2.93
86203.00    4.00     .00    3.75    5.00   31.00    1.00    5.00    5.00    3.00    2.00   21.00     .00    5.00    5.00    2.93
86203.00    5.00    1.00    3.00    5.00   31.00    1.00    5.00    2.00    3.00    2.00   21.00     .00    5.00    5.00    2.93
86203.00    6.00     .00    3.25    5.00   31.00    1.00    5.00    3.00    3.00    2.00   21.00     .00    5.00    5.00    2.93
86203.00    7.00    1.00    3.25    5.00   31.00    1.00    5.00    3.00    3.00    2.00   21.00     .00    5.00    5.00    2.93
86203.00    8.00     .00    3.50    5.00   31.00    1.00    5.00    4.00    3.00    2.00   21.00     .00    5.00    5.00    2.93
86203.00    9.00    1.00    3.00    5.00   31.00    1.00    5.00    2.00    3.00    2.00   21.00     .00    5.00    5.00    2.93
86203.00   10.00    1.00    3.25    5.00   31.00    1.00    5.00    3.00    3.00    2.00   21.00     .00    5.00    5.00    2.93
86203.00   11.00     .00    3.00    5.00   31.00    1.00    5.00    2.00    3.00    2.00   21.00     .00    5.00    5.00    2.93
86203.00   12.00    1.00    3.25    5.00   31.00    1.00    5.00    2.00    3.00    3.00   21.00     .00    5.00    5.00    2.93
86203.00   13.00    1.00    3.50    5.00   31.00    1.00    5.00    3.00    3.00    3.00   21.00     .00    5.00    5.00    2.93
86203.00   14.00    1.00    4.00    5.00   31.00    1.00    5.00    5.00    3.00    3.00   21.00     .00    5.00    5.00    2.93
86203.00   15.00    1.00    3.25    5.00   31.00    1.00    5.00    2.00    3.00    3.00   21.00     .00    5.00    5.00    2.93
86203.00   16.00     .00    3.50    5.00   31.00    1.00    5.00    3.00    3.00    3.00   21.00     .00    5.00    5.00    2.93
86203.00   17.00     .00    3.50    5.00   31.00    1.00    5.00    3.00    3.00    3.00   21.00     .00    5.00    5.00    2.93
86203.00   18.00    1.00    3.50    5.00   31.00    1.00    5.00    3.00    3.00    3.00   21.00     .00    5.00    5.00    2.93
86203.00   19.00    1.00    3.75    5.00   31.00    1.00    5.00    4.00    3.00    3.00   21.00     .00    5.00    5.00    2.93
86203.00   20.00     .00    3.75    5.00   31.00    1.00    5.00    4.00    3.00    3.00   21.00     .00    5.00    5.00    2.93
86203.00   21.00     .00    4.25    5.00   31.00    1.00    5.00    5.00    4.00    3.00   21.00     .00    5.00    5.00    2.93
87201.00    1.00    1.00    2.25    4.50   32.00    2.00    2.00    2.00    2.00    3.00   16.00    9.00    4.00    5.00    2.93
87201.00    2.00     .00    2.25    5.00   32.00    2.00    2.00    2.00    2.00    3.00   16.00    9.00    5.00    5.00    2.93
87201.00    3.00    1.00 -999.00 -999.00   32.00    2.00 -999.00 -999.00 -999.00 -999.00   16.00    9.00 -999.00 -999.00    2.93
87201.00    4.00    1.00    1.75    4.50   32.00    2.00    1.00    2.00    2.00    2.00   16.00    9.00    5.00    4.00    2.93
87201.00    5.00     .00    2.00    4.50   32.00    2.00    2.00    2.00    2.00    2.00   16.00    9.00    4.00    5.00    2.93
87201.00    6.00    1.00    2.00    4.00   32.00    2.00    2.00    2.00    2.00    2.00   16.00    9.00    4.00    4.00    2.93
87201.00    7.00     .00    2.50    4.50   32.00    2.00    3.00    2.00    2.00    3.00   16.00    9.00    4.00    5.00    2.93
87201.00    8.00     .00 -999.00 -999.00   32.00    2.00 -999.00 -999.00 -999.00 -999.00   16.00    9.00 -999.00 -999.00    2.93
87201.00    9.00     .00    2.25    4.00   32.00    2.00    3.00    2.00    2.00    2.00   16.00    9.00    4.00    4.00    2.93
87201.00   10.00    1.00    2.00    4.00   32.00    2.00    2.00    2.00    2.00    2.00   16.00    9.00    4.00    4.00    2.93
87201.00   11.00     .00    2.00    4.00   32.00    2.00    2.00    2.00    2.00    2.00   16.00    9.00    4.00    4.00    2.93
87201.00   12.00    1.00    1.50    4.00   32.00    2.00    2.00    1.00    1.00    2.00   16.00    9.00    4.00    4.00    2.93
87201.00   13.00    1.00    2.00    4.50   32.00    2.00    2.00    2.00    2.00    2.00   16.00    9.00    4.00    5.00    2.93
87201.00   14.00    1.00    1.75    5.00   32.00    2.00    1.00    2.00    2.00    2.00   16.00    9.00    5.00    5.00    2.93
87201.00   15.00     .00    1.25    5.00   32.00    2.00    1.00    1.00    2.00    1.00   16.00    9.00    5.00    5.00    2.93
87201.00   16.00     .00 -999.00 -999.00   32.00    2.00 -999.00 -999.00 -999.00 -999.00   16.00    9.00 -999.00 -999.00    2.93
87201.00   17.00    1.00    2.00    5.00   32.00    2.00    2.00    2.00    2.00    2.00   16.00    9.00    5.00    5.00    2.93
87201.00   18.00     .00 -999.00 -999.00   32.00    2.00 -999.00 -999.00 -999.00 -999.00   16.00    9.00 -999.00 -999.00    2.93
87201.00   19.00     .00    2.00    5.00   32.00    2.00    2.00    2.00    2.00    2.00   16.00    9.00    5.00    5.00    2.93
87201.00   20.00    1.00 -999.00 -999.00   32.00    2.00 -999.00 -999.00 -999.00 -999.00   16.00    9.00 -999.00 -999.00    2.93
87201.00   21.00    1.00    2.00    4.00   32.00    2.00    2.00    2.00    2.00    2.00   16.00    9.00    4.00    4.00    2.93
87202.00    1.00     .00    3.00    4.00   25.00    2.00    4.00    2.00    4.00    2.00   20.00   11.00    4.00    4.00    2.93
87202.00    2.00    1.00    2.50    3.00   25.00    2.00    3.00    2.00    3.00    2.00   20.00   11.00    3.00    3.00    2.93
87202.00    3.00     .00    2.50    3.50   25.00    2.00    2.00    2.00    3.00    3.00   20.00   11.00    3.00    4.00    2.93
87202.00    4.00     .00    3.00    3.50   25.00    2.00    3.00    3.00    4.00    2.00   20.00   11.00    3.00    4.00    2.93
87202.00    5.00    1.00 -999.00 -999.00   25.00    2.00 -999.00 -999.00 -999.00 -999.00   20.00   11.00 -999.00 -999.00    2.93
87202.00    6.00    1.00    3.00    3.50   25.00    2.00    4.00    3.00    3.00    2.00   20.00   11.00    3.00    4.00    2.93
87202.00    7.00     .00    3.00    3.50   25.00    2.00    4.00    2.00    3.00    3.00   20.00   11.00    4.00    3.00    2.93
87202.00    8.00    1.00    3.00    3.50   25.00    2.00    3.00    3.00    3.00    3.00   20.00   11.00    3.00    4.00    2.93
87202.00    9.00    1.00    3.00    3.50   25.00    2.00    3.00    4.00    3.00    2.00   20.00   11.00    3.00    4.00    2.93
87202.00   10.00    1.00    3.00    3.50   25.00    2.00    3.00    3.00    3.00    3.00   20.00   11.00    3.00    4.00    2.93
87202.00   11.00    1.00    3.25    3.50   25.00    2.00    3.00    3.00    3.00    4.00   20.00   11.00    3.00    4.00    2.93
87202.00   12.00     .00    3.00    3.50   25.00    2.00    3.00    3.00    3.00    3.00   20.00   11.00    3.00    4.00    2.93
87202.00   13.00     .00    3.25    3.00   25.00    2.00    4.00    3.00    3.00    3.00   20.00   11.00    2.00    4.00    2.93
87202.00   14.00    1.00    3.50    2.50   25.00    2.00    4.00    4.00    3.00    3.00   20.00   11.00    2.00    3.00    2.93
87202.00   15.00    1.00    3.75    3.00   25.00    2.00    4.00    4.00    4.00    3.00   20.00   11.00    2.00    4.00    2.93
87202.00   16.00    1.00    3.50    4.00   25.00    2.00    4.00    3.00    4.00    3.00   20.00   11.00    4.00    4.00    2.93
87202.00   17.00    1.00    3.25    3.50   25.00    2.00    4.00    3.00    3.00    3.00   20.00   11.00    3.00    4.00    2.93
87202.00   18.00     .00    3.25    3.50   25.00    2.00    4.00    3.00    3.00    3.00   20.00   11.00    3.00    4.00    2.93
87202.00   19.00     .00    3.25    3.00   25.00    2.00    3.00    4.00    3.00    3.00   20.00   11.00    2.00    4.00    2.93
87202.00   20.00     .00    3.00    2.50   25.00    2.00    3.00    3.00    3.00    3.00   20.00   11.00    2.00    3.00    2.93
87202.00   21.00     .00    3.50    4.00   25.00    2.00    4.00    3.00    4.00    3.00   20.00   11.00    4.00    4.00    2.93
87203.00    1.00     .00    3.00    4.00   24.00    2.00    4.00    3.00    3.00    2.00   21.00   11.00    4.00    4.00    3.20
87203.00    2.00    1.00    3.50    4.00   24.00    2.00    4.00    4.00    3.00    3.00   21.00   11.00    4.00    4.00    3.20
87203.00    3.00    1.00    3.25    1.00   24.00    2.00    4.00    4.00    2.00    3.00   21.00   11.00    1.00    1.00    3.20
87203.00    4.00     .00    3.00    2.50   24.00    2.00    4.00    4.00    2.00    2.00   21.00   11.00    1.00    4.00    3.20
87203.00    5.00     .00    3.25    3.50   24.00    2.00    4.00    3.00    3.00    3.00   21.00   11.00    4.00    3.00    3.20
87203.00    6.00     .00    3.25    3.00   24.00    2.00    4.00    4.00    3.00    2.00   21.00   11.00    3.00    3.00    3.20
87203.00    7.00     .00    3.50    4.00   24.00    2.00    4.00    4.00    3.00    3.00   21.00   11.00    4.00    4.00    3.20
87203.00    8.00     .00    3.25    4.00   24.00    2.00    4.00    4.00    3.00    2.00   21.00   11.00    4.00    4.00    3.20
87203.00    9.00    1.00    3.50    4.00   24.00    2.00    4.00    4.00    4.00    2.00   21.00   11.00    4.00    4.00    3.20
87203.00   10.00    1.00    3.25    3.50   24.00    2.00    4.00    4.00    3.00    2.00   21.00   11.00    4.00    3.00    3.20
87203.00   11.00    1.00    4.00    4.00   24.00    2.00    4.00    4.00    4.00    4.00   21.00   11.00    4.00    4.00    3.20
87203.00   12.00    1.00    4.00    4.00   24.00    2.00    4.00    4.00    4.00    4.00   21.00   11.00    4.00    4.00    3.20
87203.00   13.00    1.00    3.75    4.50   24.00    2.00    4.00    4.00    4.00    3.00   21.00   11.00    4.00    5.00    3.20
87203.00   14.00    1.00    4.25    4.00   24.00    2.00    5.00    5.00    4.00    3.00   21.00   11.00    4.00    4.00    3.20
87203.00   15.00    1.00    3.75    4.00   24.00    2.00    4.00    4.00    4.00    3.00   21.00   11.00    4.00    4.00    3.20
87203.00   16.00     .00    3.75    4.00   24.00    2.00    4.00    4.00    4.00    3.00   21.00   11.00    4.00    4.00    3.20
87203.00   17.00    1.00    3.75    4.00   24.00    2.00    4.00    4.00    4.00    3.00   21.00   11.00    4.00    4.00    3.20
87203.00   18.00     .00    3.25    4.00   24.00    2.00    4.00    3.00    3.00    3.00   21.00   11.00    4.00    4.00    3.20
87203.00   19.00     .00    3.25    4.00   24.00    2.00    4.00    3.00    3.00    3.00   21.00   11.00    4.00    4.00    3.20
87203.00   20.00    1.00    3.50    4.00   24.00    2.00    4.00    4.00    3.00    3.00   21.00   11.00    4.00    4.00    3.20
87203.00   21.00     .00    3.50    4.00   24.00    2.00    4.00    4.00    3.00    3.00   21.00   11.00    4.00    4.00    3.20
87204.00    1.00    1.00    2.75    2.50   29.00    2.00    3.00    4.00    3.00    1.00   19.00    9.00    2.00    3.00    2.33
87204.00    2.00     .00    1.75    2.50   29.00    2.00    1.00    3.00    2.00    1.00   19.00    9.00    2.00    3.00    2.33
87204.00    3.00     .00    2.25    3.00   29.00    2.00    2.00    3.00    3.00    1.00   19.00    9.00    3.00    3.00    2.33
87204.00    4.00    1.00    2.00    3.50   29.00    2.00    2.00    3.00    2.00    1.00   19.00    9.00    3.00    4.00    2.33
87204.00    5.00     .00    1.50    3.50   29.00    2.00    1.00    2.00    2.00    1.00   19.00    9.00    3.00    4.00    2.33
87204.00    6.00     .00 -999.00 -999.00   29.00    2.00 -999.00 -999.00 -999.00 -999.00   19.00    9.00 -999.00 -999.00    2.33
87204.00    7.00    1.00    2.00    3.50   29.00    2.00    2.00    2.00    2.00    2.00   19.00    9.00    3.00    4.00    2.33
87204.00    8.00    1.00    2.00    3.50   29.00    2.00    2.00    3.00    2.00    1.00   19.00    9.00    3.00    4.00    2.33
87204.00    9.00    1.00    1.50    3.00   29.00    2.00    1.00    2.00    2.00    1.00   19.00    9.00    3.00    3.00    2.33
87204.00   10.00    1.00    1.75    3.00   29.00    2.00    2.00    2.00    2.00    1.00   19.00    9.00    3.00    3.00    2.33
87204.00   11.00     .00    1.50    3.00   29.00    2.00    1.00    2.00    2.00    1.00   19.00    9.00    3.00    3.00    2.33
87204.00   12.00     .00    1.50    3.00   29.00    2.00    1.00    2.00    2.00    1.00   19.00    9.00    3.00    3.00    2.33
87204.00   13.00    1.00    1.75    3.00   29.00    2.00    2.00    2.00    2.00    1.00   19.00    9.00    3.00    3.00    2.33
87204.00   14.00     .00    1.00    3.00   29.00    2.00    1.00    1.00    1.00    1.00   19.00    9.00    3.00    3.00    2.33
87204.00   15.00     .00    1.75    3.00   29.00    2.00    1.00    3.00    2.00    1.00   19.00    9.00    3.00    3.00    2.33
87204.00   16.00    1.00 -999.00 -999.00   29.00    2.00 -999.00 -999.00 -999.00 -999.00   19.00    9.00 -999.00 -999.00    2.33
87204.00   17.00     .00    1.75    3.00   29.00    2.00    2.00    2.00    2.00    1.00   19.00    9.00    3.00    3.00    2.33
87204.00   18.00    1.00    2.00    3.00   29.00    2.00    2.00    3.00    2.00    1.00   19.00    9.00    3.00    3.00    2.33
87204.00   19.00     .00    1.75    3.00   29.00    2.00    2.00    2.00    2.00    1.00   19.00    9.00    3.00    3.00    2.33
87204.00   20.00    1.00    2.00    3.00   29.00    2.00    2.00    2.00    2.00    2.00   19.00    9.00    3.00    3.00    2.33
87204.00   21.00    1.00    1.50    3.00   29.00    2.00    1.00    2.00    2.00    1.00   19.00    9.00    3.00    3.00    2.33
87205.00    1.00    1.00    3.50    2.50   26.00    2.00    4.00    4.00    3.00    3.00   20.00   11.00    3.00    2.00    3.40
87205.00    2.00     .00    3.25    2.50   26.00    2.00    4.00    3.00    3.00    3.00   20.00   11.00    3.00    2.00    3.40
87205.00    3.00     .00    3.00    2.50   26.00    2.00    4.00    3.00    3.00    2.00   20.00   11.00    3.00    2.00    3.40
87205.00    4.00    1.00    3.25    2.50   26.00    2.00    4.00    3.00    3.00    3.00   20.00   11.00    3.00    2.00    3.40
87205.00    5.00     .00 -999.00 -999.00   26.00    2.00 -999.00 -999.00 -999.00 -999.00   20.00   11.00 -999.00 -999.00    3.40
87205.00    6.00     .00    3.25    3.00   26.00    2.00    4.00    3.00    3.00    3.00   20.00   11.00    3.00    3.00    3.40
87205.00    7.00    1.00    3.00    2.50   26.00    2.00    4.00    3.00    3.00    2.00   20.00   11.00    2.00    3.00    3.40
87205.00    8.00    1.00    3.25    3.00   26.00    2.00    4.00    3.00    3.00    3.00   20.00   11.00    3.00    3.00    3.40
87205.00    9.00    1.00    3.00    2.50   26.00    2.00    4.00    3.00    3.00    2.00   20.00   11.00    3.00    2.00    3.40
87205.00   10.00    1.00    3.00    2.50   26.00    2.00    4.00    3.00    3.00    2.00   20.00   11.00    3.00    2.00    3.40
87205.00   11.00     .00    3.00    2.50   26.00    2.00    4.00    3.00    3.00    2.00   20.00   11.00    3.00    2.00    3.40
87205.00   12.00     .00    3.00    3.00   26.00    2.00    4.00    3.00    3.00    2.00   20.00   11.00    3.00    3.00    3.40
87205.00   13.00     .00    3.00    2.50   26.00    2.00    4.00    3.00    3.00    2.00   20.00   11.00    3.00    2.00    3.40
87205.00   14.00     .00    2.50    2.50   26.00    2.00    4.00    2.00    2.00    2.00   20.00   11.00    2.00    3.00    3.40
87205.00   15.00     .00    3.00    2.50   26.00    2.00    4.00    3.00    3.00    2.00   20.00   11.00    3.00    2.00    3.40
87205.00   16.00    1.00    3.00    2.50   26.00    2.00    4.00    3.00    3.00    2.00   20.00   11.00    3.00    2.00    3.40
87205.00   17.00    1.00    2.75    2.50   26.00    2.00    4.00    3.00    2.00    2.00   20.00   11.00    3.00    2.00    3.40
87205.00   18.00    1.00    3.00    2.50   26.00    2.00    4.00    3.00    3.00    2.00   20.00   11.00    3.00    2.00    3.40
87205.00   19.00    1.00    2.75    2.50   26.00    2.00    4.00    3.00    2.00    2.00   20.00   11.00    3.00    2.00    3.40
87205.00   20.00    1.00    2.75    2.50   26.00    2.00    4.00    3.00    2.00    2.00   20.00   11.00    3.00    2.00    3.40
87205.00   21.00     .00    2.75    2.50   26.00    2.00    4.00    3.00    2.00    2.00   20.00   11.00    3.00    2.00    3.40
87206.00    1.00     .00    2.50    4.00   19.00    1.00    4.00    3.00    2.00    1.00   21.00   11.00    4.00    4.00    2.33
87206.00    2.00     .00    3.50    2.50   19.00    1.00    5.00    5.00    3.00    1.00   21.00   11.00    3.00    2.00    2.33
87206.00    3.00     .00    3.00    4.50   19.00    1.00    4.00    4.00    3.00    1.00   21.00   11.00    4.00    5.00    2.33
87206.00    4.00     .00    3.75    2.50   19.00    1.00    5.00    5.00    3.00    2.00   21.00   11.00    2.00    3.00    2.33
87206.00    5.00     .00    3.50    2.50   19.00    1.00    5.00    4.00    3.00    2.00   21.00   11.00    3.00    2.00    2.33
87206.00    6.00    1.00    3.50    2.00   19.00    1.00    5.00    5.00    2.00    2.00   21.00   11.00    2.00    2.00    2.33
87206.00    7.00    1.00    3.50    4.00   19.00    1.00    5.00    5.00    2.00    2.00   21.00   11.00    4.00    4.00    2.33
87206.00    8.00    1.00    3.25    3.50   19.00    1.00    5.00    4.00    2.00    2.00   21.00   11.00    4.00    3.00    2.33
87206.00    9.00    1.00    3.25    3.00   19.00    1.00    5.00    4.00    2.00    2.00   21.00   11.00    4.00    2.00    2.33
87206.00   10.00     .00    3.50    4.00   19.00    1.00    5.00    5.00    2.00    2.00   21.00   11.00    4.00    4.00    2.33
87206.00   11.00     .00    3.00    4.50   19.00    1.00    4.00    4.00    2.00    2.00   21.00   11.00    5.00    4.00    2.33
87206.00   12.00     .00    3.25    4.00   19.00    1.00    4.00    4.00    3.00    2.00   21.00   11.00    4.00    4.00    2.33
87206.00   13.00    1.00    2.75    4.00   19.00    1.00    4.00    3.00    3.00    1.00   21.00   11.00    4.00    4.00    2.33
87206.00   14.00    1.00    3.00    3.50   19.00    1.00    4.00    4.00    3.00    1.00   21.00   11.00    4.00    3.00    2.33
87206.00   15.00    1.00    2.75    2.00   19.00    1.00    4.00    4.00    2.00    1.00   21.00   11.00    2.00    2.00    2.33
87206.00   16.00    1.00    3.00    2.50   19.00    1.00    4.00    4.00    3.00    1.00   21.00   11.00    3.00    2.00    2.33
87206.00   17.00    1.00    3.00    3.50   19.00    1.00    4.00    4.00    3.00    1.00   21.00   11.00    4.00    3.00    2.33
87206.00   18.00     .00    3.00    2.00   19.00    1.00    4.00    4.00    3.00    1.00   21.00   11.00    3.00    1.00    2.33
87206.00   19.00     .00    2.75    4.00   19.00    1.00    4.00    3.00    3.00    1.00   21.00   11.00    4.00    4.00    2.33
87206.00   20.00    1.00    3.00    4.00   19.00    1.00    5.00    4.00    2.00    1.00   21.00   11.00    4.00    4.00    2.33
87206.00   21.00    1.00    2.75    4.00   19.00    1.00    4.00    4.00    2.00    1.00   21.00   11.00    4.00    4.00    2.33
88201.00    1.00     .00    4.50    3.00   23.00    2.00    5.00    5.00    5.00    3.00   19.00     .00    2.00    4.00    4.33
88201.00    2.00     .00    5.00    4.00   23.00    2.00    5.00    5.00    5.00    5.00   19.00     .00    4.00    4.00    4.33
88201.00    3.00     .00    5.00    4.00   23.00    2.00    5.00    5.00    5.00    5.00   19.00     .00    4.00    4.00    4.33
88201.00    4.00     .00 -999.00 -999.00   23.00    2.00 -999.00 -999.00 -999.00 -999.00   19.00     .00 -999.00 -999.00    4.33
88201.00    5.00     .00    5.00    4.00   23.00    2.00    5.00    5.00    5.00    5.00   19.00     .00    4.00    4.00    4.33
88201.00    6.00    1.00    5.00    4.00   23.00    2.00    5.00    5.00    5.00    5.00   19.00     .00    4.00    4.00    4.33
88201.00    7.00     .00    5.00    4.00   23.00    2.00    5.00    5.00    5.00    5.00   19.00     .00    4.00    4.00    4.33
88201.00    8.00    1.00    5.00    4.50   23.00    2.00    5.00    5.00    5.00    5.00   19.00     .00    4.00    5.00    4.33
88201.00    9.00     .00    5.00    3.50   23.00    2.00    5.00    5.00    5.00    5.00   19.00     .00    2.00    5.00    4.33
88201.00   10.00    1.00    5.00    4.50   23.00    2.00    5.00    5.00    5.00    5.00   19.00     .00    4.00    5.00    4.33
88201.00   11.00    1.00    5.00    2.50   23.00    2.00    5.00    5.00    5.00    5.00   19.00     .00    4.00    1.00    4.33
88201.00   12.00    1.00    5.00    2.50   23.00    2.00    5.00    5.00    5.00    5.00   19.00     .00    4.00    1.00    4.33
88201.00   13.00    1.00    5.00    3.00   23.00    2.00    5.00    5.00    5.00    5.00   19.00     .00    4.00    2.00    4.33
88201.00   14.00    1.00    5.00    4.00   23.00    2.00    5.00    5.00    5.00    5.00   19.00     .00    4.00    4.00    4.33
88201.00   15.00    1.00    5.00    3.00   23.00    2.00    5.00    5.00    5.00    5.00   19.00     .00    2.00    4.00    4.33
88201.00   16.00     .00    5.00    4.00   23.00    2.00    5.00    5.00    5.00    5.00   19.00     .00    4.00    4.00    4.33
88201.00   17.00    1.00    5.00    4.00   23.00    2.00    5.00    5.00    5.00    5.00   19.00     .00    4.00    4.00    4.33
88201.00   18.00     .00    5.00    2.50   23.00    2.00    5.00    5.00    5.00    5.00   19.00     .00    1.00    4.00    4.33
88201.00   19.00    1.00    5.00    4.00   23.00    2.00    5.00    5.00    5.00    5.00   19.00     .00    4.00    4.00    4.33
88201.00   20.00     .00 -999.00 -999.00   23.00    2.00 -999.00 -999.00 -999.00 -999.00   19.00     .00 -999.00 -999.00    4.33
88201.00   21.00    1.00    5.00    4.00   23.00    2.00    5.00    5.00    5.00    5.00   19.00     .00    4.00    4.00    4.33
88202.00    1.00     .00    1.75    4.50   24.00    1.00    1.00    2.00    1.00    3.00   14.00   10.00    5.00    4.00    2.87
88202.00    2.00    1.00 -999.00 -999.00   24.00    1.00 -999.00 -999.00 -999.00 -999.00   14.00   10.00 -999.00 -999.00    2.87
88202.00    3.00    1.00    2.50    5.00   24.00    1.00    3.00    2.00    2.00    3.00   14.00   10.00    5.00    5.00    2.87
88202.00    4.00     .00    1.75    4.00   24.00    1.00    3.00    1.00    1.00    2.00   14.00   10.00    4.00    4.00    2.87
88202.00    5.00    1.00    1.00    4.50   24.00    1.00    1.00    1.00    1.00    1.00   14.00   10.00    5.00    4.00    2.87
88202.00    6.00     .00    1.00    5.00   24.00    1.00    1.00    1.00    1.00    1.00   14.00   10.00    5.00    5.00    2.87
88202.00    7.00    1.00    1.00    5.00   24.00    1.00    1.00    1.00    1.00    1.00   14.00   10.00    5.00    5.00    2.87
88202.00    8.00     .00    1.00    4.50   24.00    1.00    1.00    1.00    1.00    1.00   14.00   10.00    4.00    5.00    2.87
88202.00    9.00    1.00 -999.00 -999.00   24.00    1.00 -999.00 -999.00 -999.00 -999.00   14.00   10.00 -999.00 -999.00    2.87
88202.00   10.00     .00 -999.00 -999.00   24.00    1.00 -999.00 -999.00 -999.00 -999.00   14.00   10.00 -999.00 -999.00    2.87
88202.00   11.00    1.00 -999.00 -999.00   24.00    1.00 -999.00 -999.00 -999.00 -999.00   14.00   10.00 -999.00 -999.00    2.87
88202.00   12.00    1.00    1.50    3.00   24.00    1.00    1.00    3.00    1.00    1.00   14.00   10.00    3.00    3.00    2.87
88202.00   13.00     .00 -999.00 -999.00   24.00    1.00 -999.00 -999.00 -999.00 -999.00   14.00   10.00 -999.00 -999.00    2.87
88202.00   14.00    1.00    4.00    5.00   24.00    1.00    4.00    4.00    4.00    4.00   14.00   10.00    5.00    5.00    2.87
88202.00   15.00     .00    1.00    3.00   24.00    1.00    1.00    1.00    1.00    1.00   14.00   10.00    3.00    3.00    2.87
88202.00   16.00    1.00 -999.00 -999.00   24.00    1.00 -999.00 -999.00 -999.00 -999.00   14.00   10.00 -999.00 -999.00    2.87
88202.00   17.00     .00    1.75    3.00   24.00    1.00    1.00    3.00    2.00    1.00   14.00   10.00    3.00    3.00    2.87
88202.00   18.00    1.00    2.25    5.00   24.00    1.00    1.00    3.00    3.00    2.00   14.00   10.00    5.00    5.00    2.87
88202.00   19.00     .00    1.75    3.50   24.00    1.00    1.00    2.00    2.00    2.00   14.00   10.00    3.00    4.00    2.87
88202.00   20.00    1.00 -999.00 -999.00   24.00    1.00 -999.00 -999.00 -999.00 -999.00   14.00   10.00 -999.00 -999.00    2.87
88202.00   21.00     .00    2.00    4.00   24.00    1.00    1.00    3.00    3.00    1.00   14.00   10.00    4.00    4.00    2.87
88203.00    1.00     .00    1.25    3.00   21.00    1.00    2.00    1.00    1.00    1.00   17.00    8.00    3.00    3.00    2.47
88203.00    2.00    1.00    1.25    2.50   21.00    1.00    2.00    1.00    1.00    1.00   17.00    8.00    1.00    4.00    2.47
88203.00    3.00    1.00    2.00    3.50   21.00    1.00    3.00    2.00    2.00    1.00   17.00    8.00    3.00    4.00    2.47
88203.00    4.00     .00    1.50    4.00   21.00    1.00    2.00    1.00    1.00    2.00   17.00    8.00    3.00    5.00    2.47
88203.00    5.00     .00 -999.00 -999.00   21.00    1.00 -999.00 -999.00 -999.00 -999.00   17.00    8.00 -999.00 -999.00    2.47
88203.00    6.00    1.00    2.00    4.00   21.00    1.00    3.00    2.00    2.00    1.00   17.00    8.00    4.00    4.00    2.47
88203.00    7.00     .00    1.75    5.00   21.00    1.00    3.00    1.00    2.00    1.00   17.00    8.00    5.00    5.00    2.47
88203.00    8.00    1.00    2.25    4.50   21.00    1.00    2.00    2.00    1.00    4.00   17.00    8.00    5.00    4.00    2.47
88203.00    9.00    1.00    2.25    3.50   21.00    1.00    4.00    1.00    2.00    2.00   17.00    8.00    3.00    4.00    2.47
88203.00   10.00    1.00    2.50    4.00   21.00    1.00    4.00    1.00    1.00    4.00   17.00    8.00    4.00    4.00    2.47
88203.00   11.00     .00    1.75    4.00   21.00    1.00    2.00    1.00    2.00    2.00   17.00    8.00    4.00    4.00    2.47
88203.00   12.00    1.00    1.00    4.00   21.00    1.00    1.00    1.00    1.00    1.00   17.00    8.00    4.00    4.00    2.47
88203.00   13.00    1.00    1.25    4.00   21.00    1.00    1.00    1.00    2.00    1.00   17.00    8.00    5.00    3.00    2.47
88203.00   14.00     .00 -999.00 -999.00   21.00    1.00 -999.00 -999.00 -999.00 -999.00   17.00    8.00 -999.00 -999.00    2.47
88203.00   15.00     .00    2.00    2.50   21.00    1.00    3.00    1.00    1.00    3.00   17.00    8.00    3.00    2.00    2.47
88203.00   16.00     .00    1.00    4.00   21.00    1.00    1.00    1.00    1.00    1.00   17.00    8.00    4.00    4.00    2.47
88203.00   17.00     .00 -999.00 -999.00   21.00    1.00 -999.00 -999.00 -999.00 -999.00   17.00    8.00 -999.00 -999.00    2.47
88203.00   18.00    1.00    1.00    4.00   21.00    1.00    1.00    1.00    1.00    1.00   17.00    8.00    4.00    4.00    2.47
88203.00   19.00     .00    1.50    3.00   21.00    1.00    2.00    1.00    1.00    2.00   17.00    8.00    4.00    2.00    2.47
88203.00   20.00    1.00 -999.00 -999.00   21.00    1.00 -999.00 -999.00 -999.00 -999.00   17.00    8.00 -999.00 -999.00    2.47
88203.00   21.00    1.00    1.00    4.50   21.00    1.00    1.00    1.00    1.00    1.00   17.00    8.00    4.00    5.00    2.47
89201.00    1.00     .00    3.00    4.00   23.00    2.00    4.00    4.00    3.00    1.00   18.00   11.00    4.00    4.00    3.53
89201.00    2.00     .00    2.75    2.00   23.00    2.00    5.00    3.00    2.00    1.00   18.00   11.00    2.00    2.00    3.53
89201.00    3.00    1.00    4.25    4.00   23.00    2.00    5.00    5.00    5.00    2.00   18.00   11.00    4.00    4.00    3.53
89201.00    4.00    1.00    4.00    3.50   23.00    2.00    5.00    4.00    5.00    2.00   18.00   11.00    4.00    3.00    3.53
89201.00    5.00     .00    3.75    4.00   23.00    2.00    5.00    5.00    3.00    2.00   18.00   11.00    4.00    4.00    3.53
89201.00    6.00    1.00    4.00    3.50   23.00    2.00    5.00    5.00    4.00    2.00   18.00   11.00    4.00    3.00    3.53
89201.00    7.00     .00    4.00    4.50   23.00    2.00    5.00    4.00    4.00    3.00   18.00   11.00    4.00    5.00    3.53
89201.00    8.00     .00    4.00    3.50   23.00    2.00    5.00    5.00    4.00    2.00   18.00   11.00    4.00    3.00    3.53
89201.00    9.00     .00    4.00    3.00   23.00    2.00    5.00    5.00    4.00    2.00   18.00   11.00    3.00    3.00    3.53
89201.00   10.00    1.00    4.00    4.00   23.00    2.00    5.00    5.00    4.00    2.00   18.00   11.00    4.00    4.00    3.53
89201.00   11.00     .00    3.75    4.00   23.00    2.00    5.00    4.00    4.00    2.00   18.00   11.00    4.00    4.00    3.53
89201.00   12.00    1.00    4.00    4.00   23.00    2.00    5.00    5.00    4.00    2.00   18.00   11.00    4.00    4.00    3.53
89201.00   13.00     .00    4.00    3.50   23.00    2.00    5.00    5.00    4.00    2.00   18.00   11.00    3.00    4.00    3.53
89201.00   14.00     .00 -999.00 -999.00   23.00    2.00 -999.00 -999.00 -999.00 -999.00   18.00   11.00 -999.00 -999.00    3.53
89201.00   15.00    1.00    4.00    3.50   23.00    2.00    5.00    5.00    4.00    2.00   18.00   11.00    3.00    4.00    3.53
89201.00   16.00    1.00    4.00    3.50   23.00    2.00    5.00    5.00    4.00    2.00   18.00   11.00    4.00    3.00    3.53
89201.00   17.00    1.00    4.00    4.50   23.00    2.00    5.00    5.00    4.00    2.00   18.00   11.00    4.00    5.00    3.53
89201.00   18.00    1.00 -999.00 -999.00   23.00    2.00 -999.00 -999.00 -999.00 -999.00   18.00   11.00 -999.00 -999.00    3.53
89201.00   19.00    1.00 -999.00 -999.00   23.00    2.00 -999.00 -999.00 -999.00 -999.00   18.00   11.00 -999.00 -999.00    3.53
89201.00   20.00     .00    3.75    4.00   23.00    2.00    5.00    4.00    4.00    2.00   18.00   11.00    4.00    4.00    3.53
89201.00   21.00    1.00    4.00    4.00   23.00    2.00    5.00    5.00    4.00    2.00   18.00   11.00    4.00    4.00    3.53
89202.00    1.00     .00    3.00    3.00   23.00    2.00    3.00    4.00    3.00    2.00   18.00    9.00    1.00    5.00    3.00
89202.00    2.00    1.00    3.50    3.50   23.00    2.00    4.00    4.00    4.00    2.00   18.00    9.00    3.00    4.00    3.00
89202.00    3.00     .00    2.25    2.00   23.00    2.00    3.00    2.00    2.00    2.00   18.00    9.00    2.00    2.00    3.00
89202.00    4.00    1.00    3.50    3.00   23.00    2.00    4.00    4.00    4.00    2.00   18.00    9.00    2.00    4.00    3.00
89202.00    5.00     .00    3.25    3.00   23.00    2.00    3.00    4.00    4.00    2.00   18.00    9.00    2.00    4.00    3.00
89202.00    6.00    1.00    3.50    4.50   23.00    2.00    4.00    4.00    4.00    2.00   18.00    9.00    4.00    5.00    3.00
89202.00    7.00     .00    3.25    4.00   23.00    2.00    4.00    4.00    3.00    2.00   18.00    9.00    3.00    5.00    3.00
89202.00    8.00     .00    3.00    3.50   23.00    2.00    3.00    3.00    4.00    2.00   18.00    9.00    3.00    4.00    3.00
89202.00    9.00     .00    2.75    3.50   23.00    2.00    3.00    3.00    3.00    2.00   18.00    9.00    3.00    4.00    3.00
89202.00   10.00     .00    2.50    2.50   23.00    2.00    3.00    2.00    3.00    2.00   18.00    9.00    2.00    3.00    3.00
89202.00   11.00     .00    3.00    3.50   23.00    2.00    3.00    3.00    4.00    2.00   18.00    9.00    3.00    4.00    3.00
89202.00   12.00    1.00    3.75    4.00   23.00    2.00    4.00    4.00    4.00    3.00   18.00    9.00    3.00    5.00    3.00
89202.00   13.00     .00    2.50    4.00   23.00    2.00    3.00    3.00    2.00    2.00   18.00    9.00    4.00    4.00    3.00
89202.00   14.00    1.00    2.50    4.00   23.00    2.00    3.00    2.00    3.00    2.00   18.00    9.00    3.00    5.00    3.00
89202.00   15.00    1.00    4.00    3.00   23.00    2.00    5.00    4.00    4.00    3.00   18.00    9.00    4.00    2.00    3.00
89202.00   16.00     .00    3.25    4.00   23.00    2.00    4.00    3.00    3.00    3.00   18.00    9.00    4.00    4.00    3.00
89202.00   17.00    1.00    4.00    3.00   23.00    2.00    4.00    4.00    4.00    4.00   18.00    9.00    3.00    3.00    3.00
89202.00   18.00    1.00 -999.00 -999.00   23.00    2.00 -999.00 -999.00 -999.00 -999.00   18.00    9.00 -999.00 -999.00    3.00
89202.00   19.00    1.00 -999.00 -999.00   23.00    2.00 -999.00 -999.00 -999.00 -999.00   18.00    9.00 -999.00 -999.00    3.00
89202.00   20.00    1.00    3.75    4.00   23.00    2.00    4.00    4.00    4.00    3.00   18.00    9.00    3.00    5.00    3.00
89202.00   21.00    1.00 -999.00 -999.00   23.00    2.00 -999.00 -999.00 -999.00 -999.00   18.00    9.00 -999.00 -999.00    3.00
89203.00    1.00    1.00    3.00    3.00   23.00    1.00    4.00    3.00    4.00    1.00   19.00   11.00    2.00    4.00    2.93
89203.00    2.00     .00    2.50    4.00   23.00    1.00    3.00    3.00    3.00    1.00   19.00   11.00    4.00    4.00    2.93
89203.00    3.00    1.00    3.00    2.50   23.00    1.00    4.00    3.00    4.00    1.00   19.00   11.00    3.00    2.00    2.93
89203.00    4.00    1.00    2.00    3.50   23.00    1.00    2.00    3.00    2.00    1.00   19.00   11.00    3.00    4.00    2.93
89203.00    5.00    1.00    2.25    2.50   23.00    1.00    2.00    2.00    4.00    1.00   19.00   11.00    3.00    2.00    2.93
89203.00    6.00    1.00    2.75    3.50   23.00    1.00    4.00    3.00    3.00    1.00   19.00   11.00    3.00    4.00    2.93
89203.00    7.00     .00    2.50    4.00   23.00    1.00    3.00    3.00    3.00    1.00   19.00   11.00    4.00    4.00    2.93
89203.00    8.00     .00    2.50    3.00   23.00    1.00    3.00    3.00    3.00    1.00   19.00   11.00    3.00    3.00    2.93
89203.00    9.00    1.00    3.25    3.50   23.00    1.00    4.00    4.00    4.00    1.00   19.00   11.00    3.00    4.00    2.93
89203.00   10.00     .00    3.00    3.50   23.00    1.00    4.00    3.00    4.00    1.00   19.00   11.00    3.00    4.00    2.93
89203.00   11.00     .00 -999.00 -999.00   23.00    1.00 -999.00 -999.00 -999.00 -999.00   19.00   11.00 -999.00 -999.00    2.93
89203.00   12.00    1.00    3.00    4.00   23.00    1.00    4.00    3.00    4.00    1.00   19.00   11.00    4.00    4.00    2.93
89203.00   13.00     .00    3.25    4.00   23.00    1.00    4.00    4.00    4.00    1.00   19.00   11.00    4.00    4.00    2.93
89203.00   14.00     .00    2.50    3.00   23.00    1.00    3.00    3.00    3.00    1.00   19.00   11.00    2.00    4.00    2.93
89203.00   15.00     .00    3.00    3.50   23.00    1.00    4.00    3.00    4.00    1.00   19.00   11.00    3.00    4.00    2.93
89203.00   16.00    1.00    3.25    4.00   23.00    1.00    4.00    3.00    4.00    2.00   19.00   11.00    4.00    4.00    2.93
89203.00   17.00    1.00    3.00    3.50   23.00    1.00    4.00    3.00    4.00    1.00   19.00   11.00    3.00    4.00    2.93
89203.00   18.00     .00 -999.00 -999.00   23.00    1.00 -999.00 -999.00 -999.00 -999.00   19.00   11.00 -999.00 -999.00    2.93
89203.00   19.00     .00    2.75    3.50   23.00    1.00    3.00    3.00    4.00    1.00   19.00   11.00    3.00    4.00    2.93
89203.00   20.00    1.00    3.00    3.50   23.00    1.00    4.00    3.00    4.00    1.00   19.00   11.00    3.00    4.00    2.93
89203.00   21.00    1.00    3.00    3.00   23.00    1.00    4.00    3.00    4.00    1.00   19.00   11.00    3.00    3.00    2.93
90202.00    1.00    1.00    4.50    3.50   24.00    2.00    5.00    5.00    5.00    3.00   19.00   11.00    3.00    4.00    3.53
90202.00    2.00    1.00    4.25    4.00   24.00    2.00    5.00    5.00    5.00    2.00   19.00   11.00    4.00    4.00    3.53
90202.00    3.00    1.00    4.25    5.00   24.00    2.00    5.00    5.00    5.00    2.00   19.00   11.00    5.00    5.00    3.53
90202.00    4.00    1.00    4.50    4.50   24.00    2.00    5.00    5.00    5.00    3.00   19.00   11.00    4.00    5.00    3.53
90202.00    5.00    1.00    3.50    4.00   24.00    2.00    4.00    4.00    4.00    2.00   19.00   11.00    4.00    4.00    3.53
90202.00    6.00    1.00    3.75    3.50   24.00    2.00    5.00    4.00    4.00    2.00   19.00   11.00    5.00    2.00    3.53
90202.00    7.00     .00    3.75    3.00   24.00    2.00    4.00    4.00    4.00    3.00   19.00   11.00    3.00    3.00    3.53
90202.00    8.00     .00    4.75    5.00   24.00    2.00    5.00    5.00    5.00    4.00   19.00   11.00    5.00    5.00    3.53
90202.00    9.00    1.00    4.50    5.00   24.00    2.00    5.00    5.00    5.00    3.00   19.00   11.00    5.00    5.00    3.53
90202.00   10.00     .00    4.00    4.00   24.00    2.00    4.00    4.00    4.00    4.00   19.00   11.00    4.00    4.00    3.53
90202.00   11.00     .00 -999.00 -999.00   24.00    2.00 -999.00 -999.00 -999.00 -999.00   19.00   11.00 -999.00 -999.00    3.53
90202.00   12.00     .00    4.00    4.00   24.00    2.00    4.00    4.00    4.00    4.00   19.00   11.00    4.00    4.00    3.53
90202.00   13.00    1.00    3.25    5.00   24.00    2.00    3.00    3.00    4.00    3.00   19.00   11.00    5.00    5.00    3.53
90202.00   14.00    1.00    3.00    3.00   24.00    2.00    3.00    3.00    3.00    3.00   19.00   11.00    3.00    3.00    3.53
90202.00   15.00    1.00    3.00    5.00   24.00    2.00    4.00    3.00    3.00    2.00   19.00   11.00    5.00    5.00    3.53
90202.00   16.00     .00    4.75    5.00   24.00    2.00    5.00    5.00    5.00    4.00   19.00   11.00    5.00    5.00    3.53
90202.00   17.00     .00    5.00    5.00   24.00    2.00    5.00    5.00    5.00    5.00   19.00   11.00    5.00    5.00    3.53
90202.00   18.00     .00 -999.00 -999.00   24.00    2.00 -999.00 -999.00 -999.00 -999.00   19.00   11.00 -999.00 -999.00    3.53
90202.00   19.00     .00    3.50    4.00   24.00    2.00    4.00    2.00    4.00    4.00   19.00   11.00    4.00    4.00    3.53
90202.00   20.00    1.00    3.00    3.00   24.00    2.00    3.00    3.00    3.00    3.00   19.00   11.00    3.00    3.00    3.53
90202.00   21.00     .00    3.00    3.00   24.00    2.00    3.00    3.00    3.00    3.00   19.00   11.00    3.00    3.00    3.53
90203.00    1.00    1.00    2.50    2.50   24.00    2.00    4.00    2.00    3.00    1.00   19.00    7.00    2.00    3.00    3.33
90203.00    2.00     .00    3.00    3.50   24.00    2.00    4.00    3.00    3.00    2.00   19.00    7.00    3.00    4.00    3.33
90203.00    3.00     .00    2.75    3.00   24.00    2.00    4.00    3.00    3.00    1.00   19.00    7.00    2.00    4.00    3.33
90203.00    4.00    1.00    2.75    3.50   24.00    2.00    4.00    3.00    3.00    1.00   19.00    7.00    3.00    4.00    3.33
90203.00    5.00    1.00 -999.00 -999.00   24.00    2.00 -999.00 -999.00 -999.00 -999.00   19.00    7.00 -999.00 -999.00    3.33
90203.00    6.00    1.00    2.75    3.00   24.00    2.00    4.00    3.00    3.00    1.00   19.00    7.00    2.00    4.00    3.33
90203.00    7.00    1.00    2.75    3.00   24.00    2.00    4.00    3.00    2.00    2.00   19.00    7.00    2.00    4.00    3.33
90203.00    8.00    1.00    2.50    2.00   24.00    2.00    3.00    3.00    3.00    1.00   19.00    7.00    2.00    2.00    3.33
90203.00    9.00     .00    2.25    2.50   24.00    2.00    3.00    2.00    2.00    2.00   19.00    7.00    2.00    3.00    3.33
90203.00   10.00     .00 -999.00 -999.00   24.00    2.00 -999.00 -999.00 -999.00 -999.00   19.00    7.00 -999.00 -999.00    3.33
90203.00   11.00    1.00    3.00    3.00   24.00    2.00    4.00    3.00    3.00    2.00   19.00    7.00    2.00    4.00    3.33
90203.00   12.00     .00    3.00    2.50   24.00    2.00    4.00    3.00    3.00    2.00   19.00    7.00    2.00    3.00    3.33
90203.00   13.00     .00    2.75    2.00   24.00    2.00    4.00    2.00    3.00    2.00   19.00    7.00    2.00    2.00    3.33
90203.00   14.00     .00    3.00    2.00   24.00    2.00    4.00    3.00    3.00    2.00   19.00    7.00    2.00    2.00    3.33
90203.00   15.00     .00    3.00    3.50   24.00    2.00    4.00    3.00    3.00    2.00   19.00    7.00    3.00    4.00    3.33
90203.00   16.00    1.00    3.00    3.50   24.00    2.00    4.00    3.00    3.00    2.00   19.00    7.00    3.00    4.00    3.33
90203.00   17.00     .00    2.50    3.00   24.00    2.00    3.00    3.00    2.00    2.00   19.00    7.00    2.00    4.00    3.33
90203.00   18.00    1.00    3.00    3.00   24.00    2.00    4.00    3.00    3.00    2.00   19.00    7.00    2.00    4.00    3.33
90203.00   19.00     .00    2.75    2.50   24.00    2.00    3.00    3.00    3.00    2.00   19.00    7.00    2.00    3.00    3.33
90203.00   20.00    1.00    2.75    2.00   24.00    2.00    4.00    2.00    3.00    2.00   19.00    7.00    2.00    2.00    3.33
90203.00   21.00    1.00    3.00    2.00   24.00    2.00    4.00    3.00    3.00    2.00   19.00    7.00    2.00    2.00    3.33
90205.00    1.00     .00    2.00    4.00   24.00    2.00    4.00    1.00    2.00    1.00   21.00    8.00    4.00    4.00    2.27
90205.00    2.00     .00    1.50    3.50   24.00    2.00    3.00    1.00    1.00    1.00   21.00    8.00    4.00    3.00    2.27
90205.00    3.00     .00    1.00    2.50   24.00    2.00    1.00    1.00    1.00    1.00   21.00    8.00    3.00    2.00    2.27
90205.00    4.00    1.00    1.75    3.00   24.00    2.00    4.00    1.00    1.00    1.00   21.00    8.00    4.00    2.00    2.27
90205.00    5.00     .00    1.00    2.50   24.00    2.00    1.00    1.00    1.00    1.00   21.00    8.00    3.00    2.00    2.27
90205.00    6.00    1.00    2.00    2.50   24.00    2.00    4.00    2.00    1.00    1.00   21.00    8.00    2.00    3.00    2.27
90205.00    7.00    1.00    2.25    2.50   24.00    2.00    4.00    2.00    2.00    1.00   21.00    8.00    2.00    3.00    2.27
90205.00    8.00    1.00    2.25    3.00   24.00    2.00    4.00    2.00    2.00    1.00   21.00    8.00    3.00    3.00    2.27
90205.00    9.00    1.00    2.00    3.00   24.00    2.00    4.00    2.00    1.00    1.00   21.00    8.00    3.00    3.00    2.27
90205.00   10.00    1.00    2.25    3.00   24.00    2.00    4.00    2.00    2.00    1.00   21.00    8.00    3.00    3.00    2.27
90205.00   11.00     .00    2.75    3.00   24.00    2.00    4.00    2.00    4.00    1.00   21.00    8.00    3.00    3.00    2.27
90205.00   12.00    1.00    2.75    3.00   24.00    2.00    5.00    3.00    2.00    1.00   21.00    8.00    3.00    3.00    2.27
90205.00   13.00    1.00    2.25    1.50   24.00    2.00    4.00    2.00    2.00    1.00   21.00    8.00    2.00    1.00    2.27
90205.00   14.00     .00    2.25    2.00   24.00    2.00    4.00    2.00    2.00    1.00   21.00    8.00    2.00    2.00    2.27
90205.00   15.00     .00    2.25    3.00   24.00    2.00    4.00    2.00    1.00    2.00   21.00    8.00    3.00    3.00    2.27
90205.00   16.00    1.00    2.00    2.50   24.00    2.00    4.00    2.00    1.00    1.00   21.00    8.00    2.00    3.00    2.27
90205.00   17.00     .00    2.25    3.00   24.00    2.00    4.00    2.00    2.00    1.00   21.00    8.00    3.00    3.00    2.27
90205.00   18.00     .00    2.50    3.00   24.00    2.00    4.00    2.00    2.00    2.00   21.00    8.00    3.00    3.00    2.27
90205.00   19.00    1.00    2.25    3.00   24.00    2.00    4.00    2.00    2.00    1.00   21.00    8.00    3.00    3.00    2.27
90205.00   20.00    1.00    2.50    4.00   24.00    2.00    4.00    2.00    2.00    2.00   21.00    8.00    4.00    4.00    2.27
90205.00   21.00     .00    2.50    3.00   24.00    2.00    4.00    2.00    2.00    2.00   21.00    8.00    3.00    3.00    2.27
91201.00    1.00     .00    4.00    3.50   26.00    2.00    5.00    4.00    4.00    3.00   21.00   11.00    3.00    4.00    3.53
91201.00    2.00     .00    3.75    4.00   26.00    2.00    5.00    4.00    4.00    2.00   21.00   11.00    4.00    4.00    3.53
91201.00    3.00     .00    3.75    3.50   26.00    2.00    5.00    4.00    4.00    2.00   21.00   11.00    3.00    4.00    3.53
91201.00    4.00    1.00    3.50    4.00   26.00    2.00    5.00    4.00    3.00    2.00   21.00   11.00    4.00    4.00    3.53
91201.00    5.00    1.00    3.50    4.00   26.00    2.00    5.00    4.00    3.00    2.00   21.00   11.00    4.00    4.00    3.53
91201.00    6.00     .00    3.75    4.00   26.00    2.00    5.00    4.00    4.00    2.00   21.00   11.00    4.00    4.00    3.53
91201.00    7.00    1.00    3.50    4.00   26.00    2.00    5.00    4.00    3.00    2.00   21.00   11.00    4.00    4.00    3.53
91201.00    8.00     .00    3.75    3.50   26.00    2.00    5.00    4.00    4.00    2.00   21.00   11.00    3.00    4.00    3.53
91201.00    9.00    1.00    3.75    4.00   26.00    2.00    5.00    4.00    4.00    2.00   21.00   11.00    4.00    4.00    3.53
91201.00   10.00     .00    3.75    4.00   26.00    2.00    5.00    4.00    4.00    2.00   21.00   11.00    4.00    4.00    3.53
91201.00   11.00    1.00    3.75    4.00   26.00    2.00    5.00    4.00    4.00    2.00   21.00   11.00    4.00    4.00    3.53
91201.00   12.00     .00    3.75    4.00   26.00    2.00    5.00    4.00    4.00    2.00   21.00   11.00    4.00    4.00    3.53
91201.00   13.00     .00    3.75    4.00   26.00    2.00    5.00    4.00    4.00    2.00   21.00   11.00    4.00    4.00    3.53
91201.00   14.00    1.00    3.75    4.00   26.00    2.00    5.00    4.00    4.00    2.00   21.00   11.00    4.00    4.00    3.53
91201.00   15.00    1.00    3.75    4.00   26.00    2.00    5.00    4.00    4.00    2.00   21.00   11.00    4.00    4.00    3.53
91201.00   16.00    1.00    3.75    4.00   26.00    2.00    5.00    4.00    4.00    2.00   21.00   11.00    4.00    4.00    3.53
91201.00   17.00    1.00    3.75    4.00   26.00    2.00    5.00    4.00    4.00    2.00   21.00   11.00    4.00    4.00    3.53
91201.00   18.00    1.00    3.25    4.00   26.00    2.00    4.00    4.00    4.00    1.00   21.00   11.00    4.00    4.00    3.53
91201.00   19.00    1.00    3.75    4.00   26.00    2.00    5.00    4.00    4.00    2.00   21.00   11.00    4.00    4.00    3.53
91201.00   20.00     .00    3.75    4.00   26.00    2.00    5.00    4.00    4.00    2.00   21.00   11.00    4.00    4.00    3.53
91201.00   21.00     .00    4.00    4.00   26.00    2.00    4.00    4.00    4.00    4.00   21.00   11.00    4.00    4.00    3.53
91202.00    1.00    1.00    3.00    2.50   26.00    2.00    4.00    4.00    3.00    1.00   13.00    6.00    4.00    1.00    4.07
91202.00    2.00    1.00    3.00    4.00   26.00    2.00    4.00    3.00    3.00    2.00   13.00    6.00    3.00    5.00    4.07
91202.00    3.00     .00    3.00    4.50   26.00    2.00    5.00    3.00    3.00    1.00   13.00    6.00    5.00    4.00    4.07
91202.00    4.00    1.00    3.00    4.50   26.00    2.00    4.00    2.00    3.00    3.00   13.00    6.00    4.00    5.00    4.07
91202.00    5.00     .00    3.00    4.00   26.00    2.00    4.00    3.00    3.00    2.00   13.00    6.00    4.00    4.00    4.07
91202.00    6.00    1.00    3.25    4.50   26.00    2.00    4.00    3.00    3.00    3.00   13.00    6.00    4.00    5.00    4.07
91202.00    7.00     .00    2.50    4.50   26.00    2.00    3.00    3.00    3.00    1.00   13.00    6.00    4.00    5.00    4.07
91202.00    8.00     .00    2.75    3.50   26.00    2.00    3.00    2.00    4.00    2.00   13.00    6.00    3.00    4.00    4.07
91202.00    9.00    1.00    2.75    4.50   26.00    2.00    4.00    3.00    3.00    1.00   13.00    6.00    4.00    5.00    4.07
91202.00   10.00    1.00 -999.00 -999.00   26.00    2.00 -999.00 -999.00 -999.00 -999.00   13.00    6.00 -999.00 -999.00    4.07
91202.00   11.00    1.00    2.75    4.50   26.00    2.00    4.00    3.00    3.00    1.00   13.00    6.00    4.00    5.00    4.07
91202.00   12.00     .00 -999.00 -999.00   26.00    2.00 -999.00 -999.00 -999.00 -999.00   13.00    6.00 -999.00 -999.00    4.07
91202.00   13.00     .00    3.25    4.00   26.00    2.00    4.00    4.00    4.00    1.00   13.00    6.00    4.00    4.00    4.07
91202.00   14.00     .00 -999.00 -999.00   26.00    2.00 -999.00 -999.00 -999.00 -999.00   13.00    6.00 -999.00 -999.00    4.07
91202.00   15.00    1.00 -999.00 -999.00   26.00    2.00 -999.00 -999.00 -999.00 -999.00   13.00    6.00 -999.00 -999.00    4.07
91202.00   16.00     .00 -999.00 -999.00   26.00    2.00 -999.00 -999.00 -999.00 -999.00   13.00    6.00 -999.00 -999.00    4.07
91202.00   17.00    1.00 -999.00 -999.00   26.00    2.00 -999.00 -999.00 -999.00 -999.00   13.00    6.00 -999.00 -999.00    4.07
91202.00   18.00     .00 -999.00 -999.00   26.00    2.00 -999.00 -999.00 -999.00 -999.00   13.00    6.00 -999.00 -999.00    4.07
91202.00   19.00     .00    3.25    4.50   26.00    2.00    4.00    2.00    3.00    4.00   13.00    6.00    4.00    5.00    4.07
91202.00   20.00    1.00 -999.00 -999.00   26.00    2.00 -999.00 -999.00 -999.00 -999.00   13.00    6.00 -999.00 -999.00    4.07
91202.00   21.00    1.00    3.50    4.50   26.00    2.00    4.00    2.00    4.00    4.00   13.00    6.00    4.00    5.00    4.07
91203.00    1.00     .00    3.00    4.00   25.00    2.00    5.00    4.00    2.00    1.00   15.00    4.00    5.00    3.00    3.33
91203.00    2.00     .00    2.75    3.00   25.00    2.00    5.00    3.00    2.00    1.00   15.00    4.00    4.00    2.00    3.33
91203.00    3.00    1.00    2.75    3.50   25.00    2.00    5.00    2.00    2.00    2.00   15.00    4.00    5.00    2.00    3.33
91203.00    4.00    1.00 -999.00 -999.00   25.00    2.00 -999.00 -999.00 -999.00 -999.00   15.00    4.00 -999.00 -999.00    3.33
91203.00    5.00    1.00 -999.00 -999.00   25.00    2.00 -999.00 -999.00 -999.00 -999.00   15.00    4.00 -999.00 -999.00    3.33
91203.00    6.00     .00    3.50    4.00   25.00    2.00    5.00    2.00    2.00    5.00   15.00    4.00    4.00    4.00    3.33
91203.00    7.00     .00    2.75    5.00   25.00    2.00    5.00    2.00    2.00    2.00   15.00    4.00    5.00    5.00    3.33
91203.00    8.00    1.00    3.00    4.00   25.00    2.00    5.00    3.00    3.00    1.00   15.00    4.00    5.00    3.00    3.33
91203.00    9.00    1.00    2.75    3.00   25.00    2.00    5.00    2.00    2.00    2.00   15.00    4.00    3.00    3.00    3.33
91203.00   10.00     .00 -999.00 -999.00   25.00    2.00 -999.00 -999.00 -999.00 -999.00   15.00    4.00 -999.00 -999.00    3.33
91203.00   11.00     .00    2.75    3.00   25.00    2.00    5.00    3.00    2.00    1.00   15.00    4.00    4.00    2.00    3.33
91203.00   12.00    1.00 -999.00 -999.00   25.00    2.00 -999.00 -999.00 -999.00 -999.00   15.00    4.00 -999.00 -999.00    3.33
91203.00   13.00    1.00    2.75    4.50   25.00    2.00    5.00    2.00    2.00    2.00   15.00    4.00    5.00    4.00    3.33
91203.00   14.00    1.00    2.75    3.50   25.00    2.00    5.00    3.00    2.00    1.00   15.00    4.00    4.00    3.00    3.33
91203.00   15.00     .00    2.75    2.50   25.00    2.00    5.00    3.00    2.00    1.00   15.00    4.00    2.00    3.00    3.33
91203.00   16.00     .00    2.50    3.00   25.00    2.00    5.00    2.00    2.00    1.00   15.00    4.00    3.00    3.00    3.33
91203.00   17.00     .00    2.75    3.50   25.00    2.00    5.00    3.00    2.00    1.00   15.00    4.00    4.00    3.00    3.33
91203.00   18.00    1.00 -999.00 -999.00   25.00    2.00 -999.00 -999.00 -999.00 -999.00   15.00    4.00 -999.00 -999.00    3.33
91203.00   19.00    1.00    2.75    2.50   25.00    2.00    5.00    3.00    2.00    1.00   15.00    4.00    3.00    2.00    3.33
91203.00   20.00     .00 -999.00 -999.00   25.00    2.00 -999.00 -999.00 -999.00 -999.00   15.00    4.00 -999.00 -999.00    3.33
91203.00   21.00    1.00    2.25    3.00   25.00    2.00    4.00    3.00    1.00    1.00   15.00    4.00    3.00    3.00    3.33
92201.00    1.00     .00    3.50    3.50   27.00    2.00    5.00    4.00    4.00    1.00   17.00   10.00    4.00    3.00    3.40
92201.00    2.00     .00    3.25    3.00   27.00    2.00    4.00    4.00    4.00    1.00   17.00   10.00    3.00    3.00    3.40
92201.00    3.00     .00    4.00    3.00   27.00    2.00    5.00    5.00    3.00    3.00   17.00   10.00    3.00    3.00    3.40
92201.00    4.00     .00    4.25    3.00   27.00    2.00    5.00    5.00    5.00    2.00   17.00   10.00    3.00    3.00    3.40
92201.00    5.00    1.00 -999.00 -999.00   27.00    2.00 -999.00 -999.00 -999.00 -999.00   17.00   10.00 -999.00 -999.00    3.40
92201.00    6.00     .00    3.25    5.00   27.00    2.00    5.00    3.00    3.00    2.00   17.00   10.00    5.00    5.00    3.40
92201.00    7.00    1.00    3.50    4.50   27.00    2.00    4.00    4.00    4.00    2.00   17.00   10.00    4.00    5.00    3.40
92201.00    8.00    1.00    4.00    3.50   27.00    2.00    5.00    5.00    4.00    2.00   17.00   10.00    4.00    3.00    3.40
92201.00    9.00     .00 -999.00 -999.00   27.00    2.00 -999.00 -999.00 -999.00 -999.00   17.00   10.00 -999.00 -999.00    3.40
92201.00   10.00     .00    4.25    3.50   27.00    2.00    5.00    5.00    4.00    3.00   17.00   10.00    3.00    4.00    3.40
92201.00   11.00    1.00    4.25    3.00   27.00    2.00    5.00    5.00    4.00    3.00   17.00   10.00    3.00    3.00    3.40
92201.00   12.00     .00    4.50    3.50   27.00    2.00    5.00    5.00    5.00    3.00   17.00   10.00    4.00    3.00    3.40
92201.00   13.00     .00    4.00    4.50   27.00    2.00    5.00    5.00    3.00    3.00   17.00   10.00    4.00    5.00    3.40
92201.00   14.00    1.00    4.50    4.00   27.00    2.00    5.00    5.00    5.00    3.00   17.00   10.00    4.00    4.00    3.40
92201.00   15.00    1.00    4.75    4.00   27.00    2.00    5.00    5.00    5.00    4.00   17.00   10.00    4.00    4.00    3.40
92201.00   16.00    1.00    4.50    4.00   27.00    2.00    5.00    5.00    5.00    3.00   17.00   10.00    4.00    4.00    3.40
92201.00   17.00    1.00    4.25    3.00   27.00    2.00    5.00    5.00    4.00    3.00   17.00   10.00    4.00    2.00    3.40
92201.00   18.00     .00    4.50    4.00   27.00    2.00    5.00    5.00    5.00    3.00   17.00   10.00    4.00    4.00    3.40
92201.00   19.00    1.00 -999.00 -999.00   27.00    2.00 -999.00 -999.00 -999.00 -999.00   17.00   10.00 -999.00 -999.00    3.40
92201.00   20.00    1.00 -999.00 -999.00   27.00    2.00 -999.00 -999.00 -999.00 -999.00   17.00   10.00 -999.00 -999.00    3.40
92201.00   21.00    1.00    3.75    5.00   27.00    2.00    4.00    5.00    4.00    2.00   17.00   10.00    5.00    5.00    3.40
92202.00    1.00     .00 -999.00 -999.00   27.00    2.00 -999.00 -999.00 -999.00 -999.00    9.00    2.00 -999.00 -999.00    3.27
92202.00    2.00    1.00    2.25    2.00   27.00    2.00    3.00    2.00    3.00    1.00    9.00    2.00    1.00    3.00    3.27
92202.00    3.00    1.00    3.25    3.00   27.00    2.00    5.00    1.00    2.00    5.00    9.00    2.00    2.00    4.00    3.27
92202.00    4.00    1.00 -999.00 -999.00   27.00    2.00 -999.00 -999.00 -999.00 -999.00    9.00    2.00 -999.00 -999.00    3.27
92202.00    5.00     .00    3.00    1.50   27.00    2.00    1.00    5.00    2.00    4.00    9.00    2.00    2.00    1.00    3.27
92202.00    6.00    1.00 -999.00 -999.00   27.00    2.00 -999.00 -999.00 -999.00 -999.00    9.00    2.00 -999.00 -999.00    3.27
92202.00    7.00    1.00    4.50    3.00   27.00    2.00    4.00    4.00    5.00    5.00    9.00    2.00    2.00    4.00    3.27
92202.00    8.00     .00    2.75    2.50   27.00    2.00    3.00    3.00    3.00    2.00    9.00    2.00    2.00    3.00    3.27
92202.00    9.00    1.00 -999.00 -999.00   27.00    2.00 -999.00 -999.00 -999.00 -999.00    9.00    2.00 -999.00 -999.00    3.27
92202.00   10.00     .00 -999.00 -999.00   27.00    2.00 -999.00 -999.00 -999.00 -999.00    9.00    2.00 -999.00 -999.00    3.27
92202.00   11.00     .00 -999.00 -999.00   27.00    2.00 -999.00 -999.00 -999.00 -999.00    9.00    2.00 -999.00 -999.00    3.27
92202.00   12.00    1.00    3.50    3.50   27.00    2.00    4.00    4.00    3.00    3.00    9.00    2.00    3.00    4.00    3.27
92202.00   13.00    1.00    3.50    3.00   27.00    2.00    4.00    4.00    3.00    3.00    9.00    2.00    3.00    3.00    3.27
92202.00   14.00     .00    3.00    3.00   27.00    2.00    4.00    3.00    3.00    2.00    9.00    2.00    3.00    3.00    3.27
92202.00   15.00     .00 -999.00 -999.00   27.00    2.00 -999.00 -999.00 -999.00 -999.00    9.00    2.00 -999.00 -999.00    3.27
92202.00   16.00    1.00 -999.00 -999.00   27.00    2.00 -999.00 -999.00 -999.00 -999.00    9.00    2.00 -999.00 -999.00    3.27
92202.00   17.00    1.00 -999.00 -999.00   27.00    2.00 -999.00 -999.00 -999.00 -999.00    9.00    2.00 -999.00 -999.00    3.27
92202.00   18.00     .00    3.25    4.00   27.00    2.00    3.00    3.00    4.00    3.00    9.00    2.00    4.00    4.00    3.27
92202.00   19.00     .00 -999.00 -999.00   27.00    2.00 -999.00 -999.00 -999.00 -999.00    9.00    2.00 -999.00 -999.00    3.27
92202.00   20.00     .00 -999.00 -999.00   27.00    2.00 -999.00 -999.00 -999.00 -999.00    9.00    2.00 -999.00 -999.00    3.27
92202.00   21.00    1.00 -999.00 -999.00   27.00    2.00 -999.00 -999.00 -999.00 -999.00    9.00    2.00 -999.00 -999.00    3.27
92203.00    1.00     .00    3.75    4.00   28.00 -999.00    5.00    4.00    5.00    1.00   20.00   11.00    5.00    3.00    3.53
92203.00    2.00    1.00    3.00    3.00   28.00 -999.00    5.00    3.00    3.00    1.00   20.00   11.00    3.00    3.00    3.53
92203.00    3.00     .00    3.50    3.00   28.00 -999.00    5.00    4.00    4.00    1.00   20.00   11.00    3.00    3.00    3.53
92203.00    4.00     .00    4.25    5.00   28.00 -999.00    5.00    4.00    4.00    4.00   20.00   11.00    5.00    5.00    3.53
92203.00    5.00    1.00    3.25    3.00   28.00 -999.00    5.00    3.00    4.00    1.00   20.00   11.00    4.00    2.00    3.53
92203.00    6.00    1.00    3.25    3.50   28.00 -999.00    5.00    3.00    4.00    1.00   20.00   11.00    4.00    3.00    3.53
92203.00    7.00    1.00    3.75    4.00   28.00 -999.00    5.00    3.00    4.00    3.00   20.00   11.00    4.00    4.00    3.53
92203.00    8.00    1.00    3.75    3.00   28.00 -999.00    5.00    3.00    4.00    3.00   20.00   11.00    3.00    3.00    3.53
92203.00    9.00    1.00    3.75    3.00   28.00 -999.00    5.00    4.00    5.00    1.00   20.00   11.00    3.00    3.00    3.53
92203.00   10.00     .00    3.75    3.00   28.00 -999.00    5.00    3.00    4.00    3.00   20.00   11.00    3.00    3.00    3.53
92203.00   11.00    1.00    3.75    3.50   28.00 -999.00    5.00    4.00    4.00    2.00   20.00   11.00    3.00    4.00    3.53
92203.00   12.00    1.00    4.00    3.50   28.00 -999.00    5.00    4.00    5.00    2.00   20.00   11.00    3.00    4.00    3.53
92203.00   13.00     .00    3.75    4.00   28.00 -999.00    5.00    4.00    4.00    2.00   20.00   11.00    4.00    4.00    3.53
92203.00   14.00    1.00    3.75    3.00   28.00 -999.00    5.00    4.00    5.00    1.00   20.00   11.00    3.00    3.00    3.53
92203.00   15.00     .00    3.25    4.50   28.00 -999.00    5.00    3.00    3.00    2.00   20.00   11.00    4.00    5.00    3.53
92203.00   16.00     .00    4.00    3.00   28.00 -999.00    5.00    4.00    5.00    2.00   20.00   11.00    3.00    3.00    3.53
92203.00   17.00    1.00    4.00    3.00   28.00 -999.00    5.00    4.00    5.00    2.00   20.00   11.00    3.00    3.00    3.53
92203.00   18.00     .00    3.50    3.50   28.00 -999.00    3.00    5.00    4.00    2.00   20.00   11.00    3.00    4.00    3.53
92203.00   19.00    1.00    3.00    3.00   28.00 -999.00    3.00    3.00    3.00    3.00   20.00   11.00    3.00    3.00    3.53
92203.00   20.00     .00 -999.00 -999.00   28.00 -999.00 -999.00 -999.00 -999.00 -999.00   20.00   11.00 -999.00 -999.00    3.53
92203.00   21.00     .00    3.25    4.50   28.00 -999.00    3.00    4.00    3.00    3.00   20.00   11.00    5.00    4.00    3.53
92204.00    1.00     .00    3.50    1.50   26.00    1.00    4.00    5.00    4.00    1.00   13.00   10.00    1.00    2.00    3.13
92204.00    2.00     .00    4.25    2.00   26.00    1.00    5.00    5.00    5.00    2.00   13.00   10.00    2.00    2.00    3.13
92204.00    3.00     .00    3.25    2.00   26.00    1.00    5.00    4.00    3.00    1.00   13.00   10.00    2.00    2.00    3.13
92204.00    4.00    1.00    4.50    3.00   26.00    1.00    5.00    5.00    4.00    4.00   13.00   10.00    3.00    3.00    3.13
92204.00    5.00     .00    4.25    2.50   26.00    1.00    5.00    4.00    5.00    3.00   13.00   10.00    2.00    3.00    3.13
92204.00    6.00    1.00    5.00    2.00   26.00    1.00    5.00    5.00    5.00    5.00   13.00   10.00    2.00    2.00    3.13
92204.00    7.00    1.00 -999.00 -999.00   26.00    1.00 -999.00 -999.00 -999.00 -999.00   13.00   10.00 -999.00 -999.00    3.13
92204.00    8.00    1.00 -999.00 -999.00   26.00    1.00 -999.00 -999.00 -999.00 -999.00   13.00   10.00 -999.00 -999.00    3.13
92204.00    9.00    1.00 -999.00 -999.00   26.00    1.00 -999.00 -999.00 -999.00 -999.00   13.00   10.00 -999.00 -999.00    3.13
92204.00   10.00     .00    4.25    4.00   26.00    1.00    5.00    4.00    5.00    3.00   13.00   10.00    4.00    4.00    3.13
92204.00   11.00    1.00    3.00    3.00   26.00    1.00    3.00    3.00    3.00    3.00   13.00   10.00    3.00    3.00    3.13
92204.00   12.00    1.00 -999.00 -999.00   26.00    1.00 -999.00 -999.00 -999.00 -999.00   13.00   10.00 -999.00 -999.00    3.13
92204.00   13.00    1.00    4.75    4.00   26.00    1.00    4.00    5.00    5.00    5.00   13.00   10.00    4.00    4.00    3.13
92204.00   14.00    1.00 -999.00 -999.00   26.00    1.00 -999.00 -999.00 -999.00 -999.00   13.00   10.00 -999.00 -999.00    3.13
92204.00   15.00     .00    5.00    1.00   26.00    1.00    5.00    5.00    5.00    5.00   13.00   10.00    1.00    1.00    3.13
92204.00   16.00     .00 -999.00 -999.00   26.00    1.00 -999.00 -999.00 -999.00 -999.00   13.00   10.00 -999.00 -999.00    3.13
92204.00   17.00     .00 -999.00 -999.00   26.00    1.00 -999.00 -999.00 -999.00 -999.00   13.00   10.00 -999.00 -999.00    3.13
92204.00   18.00    1.00    4.00    3.50   26.00    1.00    4.00    4.00    4.00    4.00   13.00   10.00    3.00    4.00    3.13
92204.00   19.00     .00    4.00    1.00   26.00    1.00    4.00    4.00    4.00    4.00   13.00   10.00    1.00    1.00    3.13
92204.00   20.00     .00 -999.00 -999.00   26.00    1.00 -999.00 -999.00 -999.00 -999.00   13.00   10.00 -999.00 -999.00    3.13
92204.00   21.00    1.00    4.00    2.50   26.00    1.00    4.00    4.00    4.00    4.00   13.00   10.00    2.00    3.00    3.13
92205.00    1.00     .00    3.50    5.00   27.00    1.00    5.00    2.00    3.00    4.00   19.00   11.00    5.00    5.00    2.73
92205.00    2.00    1.00    2.75    4.00   27.00    1.00    5.00    2.00    3.00    1.00   19.00   11.00    4.00    4.00    2.73
92205.00    3.00     .00    3.25    5.00   27.00    1.00    5.00    5.00    2.00    1.00   19.00   11.00    5.00    5.00    2.73
92205.00    4.00    1.00    2.25    5.00   27.00    1.00    4.00    2.00    2.00    1.00   19.00   11.00    5.00    5.00    2.73
92205.00    5.00    1.00    2.50    4.50   27.00    1.00    5.00    2.00    2.00    1.00   19.00   11.00    4.00    5.00    2.73
92205.00    6.00    1.00    2.00    4.50   27.00    1.00    4.00    2.00    1.00    1.00   19.00   11.00    4.00    5.00    2.73
92205.00    7.00    1.00    2.75    4.00   27.00    1.00    4.00    3.00    3.00    1.00   19.00   11.00    3.00    5.00    2.73
92205.00    8.00     .00    2.50    4.50   27.00    1.00    4.00    3.00    2.00    1.00   19.00   11.00    5.00    4.00    2.73
92205.00    9.00    1.00    3.00    4.50   27.00    1.00    4.00    4.00    3.00    1.00   19.00   11.00    4.00    5.00    2.73
92205.00   10.00     .00    2.75    4.50   27.00    1.00    4.00    3.00    3.00    1.00   19.00   11.00    5.00    4.00    2.73
92205.00   11.00     .00    2.50    4.50   27.00    1.00    4.00    2.00    2.00    2.00   19.00   11.00    4.00    5.00    2.73
92205.00   12.00    1.00    2.75    3.50   27.00    1.00    4.00    3.00    3.00    1.00   19.00   11.00    3.00    4.00    2.73
92205.00   13.00     .00    2.00    4.00   27.00    1.00    2.00    2.00    3.00    1.00   19.00   11.00    4.00    4.00    2.73
92205.00   14.00    1.00    2.00    4.00   27.00    1.00    3.00    2.00    2.00    1.00   19.00   11.00    4.00    4.00    2.73
92205.00   15.00    1.00 -999.00 -999.00   27.00    1.00 -999.00 -999.00 -999.00 -999.00   19.00   11.00 -999.00 -999.00    2.73
92205.00   16.00     .00    2.25    2.50   27.00    1.00    3.00    3.00    2.00    1.00   19.00   11.00    3.00    2.00    2.73
92205.00   17.00     .00    2.00    4.50   27.00    1.00    4.00    2.00    1.00    1.00   19.00   11.00    5.00    4.00    2.73
92205.00   18.00     .00    2.75    4.00   27.00    1.00    3.00    3.00    2.00    3.00   19.00   11.00    4.00    4.00    2.73
92205.00   19.00     .00    2.50    4.00   27.00    1.00    3.00    2.00    3.00    2.00   19.00   11.00    4.00    4.00    2.73
92205.00   20.00    1.00    2.50    4.00   27.00    1.00    4.00    2.00    2.00    2.00   19.00   11.00    4.00    4.00    2.73
92205.00   21.00    1.00 -999.00 -999.00   27.00    1.00 -999.00 -999.00 -999.00 -999.00   19.00   11.00 -999.00 -999.00    2.73
93201.00    1.00    1.00    2.75    3.00   31.00    1.00    3.00    3.00    3.00    2.00   20.00   10.00    3.00    3.00    2.00
93201.00    2.00     .00    2.75    4.50   31.00    1.00    3.00    2.00    3.00    3.00   20.00   10.00    5.00    4.00    2.00
93201.00    3.00     .00    2.00    2.50   31.00    1.00    1.00    3.00    2.00    2.00   20.00   10.00    2.00    3.00    2.00
93201.00    4.00    1.00    3.00    2.00   31.00    1.00    3.00    3.00    3.00    3.00   20.00   10.00    2.00    2.00    2.00
93201.00    5.00    1.00    2.75    3.00   31.00    1.00    3.00    3.00    2.00    3.00   20.00   10.00    3.00    3.00    2.00
93201.00    6.00    1.00    2.50    2.00   31.00    1.00    2.00    3.00    3.00    2.00   20.00   10.00    2.00    2.00    2.00
93201.00    7.00     .00    2.50    3.00   31.00    1.00    2.00    3.00    2.00    3.00   20.00   10.00    3.00    3.00    2.00
93201.00    8.00     .00    3.25    3.50   31.00    1.00    3.00    4.00    3.00    3.00   20.00   10.00    4.00    3.00    2.00
93201.00    9.00    1.00    3.00    2.50   31.00    1.00    2.00    4.00    3.00    3.00   20.00   10.00    3.00    2.00    2.00
93201.00   10.00     .00    2.25    2.50   31.00    1.00    1.00    3.00    2.00    3.00   20.00   10.00    2.00    3.00    2.00
93201.00   11.00    1.00    3.25    3.00   31.00    1.00    2.00    4.00    4.00    3.00   20.00   10.00    3.00    3.00    2.00
93201.00   12.00    1.00    3.50    3.00   31.00    1.00    4.00    3.00    3.00    4.00   20.00   10.00    2.00    4.00    2.00
93201.00   13.00    1.00    3.00    2.50   31.00    1.00    2.00    4.00    3.00    3.00   20.00   10.00    3.00    2.00    2.00
93201.00   14.00     .00 -999.00 -999.00   31.00    1.00 -999.00 -999.00 -999.00 -999.00   20.00   10.00 -999.00 -999.00    2.00
93201.00   15.00     .00    3.00    2.50   31.00    1.00    2.00    3.00    4.00    3.00   20.00   10.00    2.00    3.00    2.00
93201.00   16.00     .00    2.75    4.00   31.00    1.00    2.00    3.00    3.00    3.00   20.00   10.00    4.00    4.00    2.00
93201.00   17.00     .00    3.25    3.50   31.00    1.00    3.00    4.00    3.00    3.00   20.00   10.00    3.00    4.00    2.00
93201.00   18.00     .00    3.00    3.00   31.00    1.00    3.00    3.00    3.00    3.00   20.00   10.00    3.00    3.00    2.00
93201.00   19.00    1.00    3.00    3.00   31.00    1.00    3.00    3.00    3.00    3.00   20.00   10.00    3.00    3.00    2.00
93201.00   20.00    1.00    3.25    3.50   31.00    1.00    3.00    3.00    4.00    3.00   20.00   10.00    3.00    4.00    2.00
93201.00   21.00    1.00    3.50    3.00   31.00    1.00    3.00    4.00    4.00    3.00   20.00   10.00    3.00    3.00    2.00
93202.00    1.00    1.00    3.00    2.50   22.00    1.00    3.00    3.00    3.00    3.00   15.00    8.00    2.00    3.00    2.73
93202.00    2.00     .00    2.75    3.00   22.00    1.00    2.00    3.00    3.00    3.00   15.00    8.00    3.00    3.00    2.73
93202.00    3.00    1.00    3.00    3.00   22.00    1.00    3.00    3.00    3.00    3.00   15.00    8.00    3.00    3.00    2.73
93202.00    4.00     .00    2.50    2.50   22.00    1.00    3.00    3.00    2.00    2.00   15.00    8.00    2.00    3.00    2.73
93202.00    5.00     .00    2.75    3.50   22.00    1.00    2.00    3.00    3.00    3.00   15.00    8.00    4.00    3.00    2.73
93202.00    6.00     .00    2.75    2.50   22.00    1.00    3.00    3.00    3.00    2.00   15.00    8.00    3.00    2.00    2.73
93202.00    7.00    1.00    2.75    4.00   22.00    1.00    2.00    4.00    3.00    2.00   15.00    8.00    3.00    5.00    2.73
93202.00    8.00     .00    2.75    3.00   22.00    1.00    2.00    3.00    3.00    3.00   15.00    8.00    3.00    3.00    2.73
93202.00    9.00    1.00    3.00    3.00   22.00    1.00    3.00    3.00    3.00    3.00   15.00    8.00    2.00    4.00    2.73
93202.00   10.00    1.00    3.00    2.50   22.00    1.00    2.00    3.00    4.00    3.00   15.00    8.00    3.00    2.00    2.73
93202.00   11.00    1.00 -999.00 -999.00   22.00    1.00 -999.00 -999.00 -999.00 -999.00   15.00    8.00 -999.00 -999.00    2.73
93202.00   12.00    1.00    2.75    3.50   22.00    1.00    3.00    3.00    3.00    2.00   15.00    8.00    3.00    4.00    2.73
93202.00   13.00     .00    2.75    4.00   22.00    1.00    2.00    3.00    3.00    3.00   15.00    8.00    4.00    4.00    2.73
93202.00   14.00    1.00 -999.00 -999.00   22.00    1.00 -999.00 -999.00 -999.00 -999.00   15.00    8.00 -999.00 -999.00    2.73
93202.00   15.00     .00 -999.00 -999.00   22.00    1.00 -999.00 -999.00 -999.00 -999.00   15.00    8.00 -999.00 -999.00    2.73
93202.00   16.00    1.00    3.00    3.00   22.00    1.00    3.00    2.00    3.00    4.00   15.00    8.00    3.00    3.00    2.73
93202.00   17.00    1.00 -999.00 -999.00   22.00    1.00 -999.00 -999.00 -999.00 -999.00   15.00    8.00 -999.00 -999.00    2.73
93202.00   18.00    1.00 -999.00 -999.00   22.00    1.00 -999.00 -999.00 -999.00 -999.00   15.00    8.00 -999.00 -999.00    2.73
93202.00   19.00     .00    3.25    3.00   22.00    1.00    2.00    4.00    4.00    3.00   15.00    8.00    3.00    3.00    2.73
93202.00   20.00     .00    3.25    3.00   22.00    1.00    3.00    4.00    2.00    4.00   15.00    8.00    3.00    3.00    2.73
93202.00   21.00     .00 -999.00 -999.00   22.00    1.00 -999.00 -999.00 -999.00 -999.00   15.00    8.00 -999.00 -999.00    2.73
93203.00    1.00     .00    2.50    4.00   25.00    1.00    3.00    3.00    2.00    2.00   16.00    8.00    4.00    4.00    2.53
93203.00    2.00    1.00    3.25    2.50   25.00    1.00    3.00    4.00    3.00    3.00   16.00    8.00    2.00    3.00    2.53
93203.00    3.00    1.00    2.50    2.50   25.00    1.00    1.00    3.00    2.00    4.00   16.00    8.00    2.00    3.00    2.53
93203.00    4.00     .00    3.00    4.00   25.00    1.00    3.00    4.00    3.00    2.00   16.00    8.00    4.00    4.00    2.53
93203.00    5.00    1.00    3.00    2.50   25.00    1.00    2.00    4.00    3.00    3.00   16.00    8.00    3.00    2.00    2.53
93203.00    6.00    1.00    3.00    3.00   25.00    1.00    3.00    3.00    3.00    3.00   16.00    8.00    3.00    3.00    2.53
93203.00    7.00     .00    3.00    2.50   25.00    1.00    3.00    3.00    3.00    3.00   16.00    8.00    3.00    2.00    2.53
93203.00    8.00    1.00 -999.00 -999.00   25.00    1.00 -999.00 -999.00 -999.00 -999.00   16.00    8.00 -999.00 -999.00    2.53
93203.00    9.00    1.00    3.00    3.50   25.00    1.00    3.00    2.00    4.00    3.00   16.00    8.00    4.00    3.00    2.53
93203.00   10.00     .00    3.00    3.00   25.00    1.00    3.00    3.00    3.00    3.00   16.00    8.00    3.00    3.00    2.53
93203.00   11.00     .00    3.50    3.00   25.00    1.00    5.00    3.00    2.00    4.00   16.00    8.00    3.00    3.00    2.53
93203.00   12.00    1.00    3.25    3.00   25.00    1.00    3.00    4.00    3.00    3.00   16.00    8.00    3.00    3.00    2.53
93203.00   13.00     .00 -999.00 -999.00   25.00    1.00 -999.00 -999.00 -999.00 -999.00   16.00    8.00 -999.00 -999.00    2.53
93203.00   14.00     .00    3.00    2.50   25.00    1.00    3.00    3.00    3.00    3.00   16.00    8.00    2.00    3.00    2.53
93203.00   15.00     .00    2.50    3.00   25.00    1.00    3.00    2.00    3.00    2.00   16.00    8.00    3.00    3.00    2.53
93203.00   16.00     .00    3.00    3.00   25.00    1.00    3.00    3.00    3.00    3.00   16.00    8.00    3.00    3.00    2.53
93203.00   17.00    1.00    3.00    3.00   25.00    1.00    3.00    3.00    3.00    3.00   16.00    8.00    3.00    3.00    2.53
93203.00   18.00    1.00 -999.00 -999.00   25.00    1.00 -999.00 -999.00 -999.00 -999.00   16.00    8.00 -999.00 -999.00    2.53
93203.00   19.00     .00    3.25    3.00   25.00    1.00    3.00    4.00    3.00    3.00   16.00    8.00    3.00    3.00    2.53
93203.00   20.00    1.00 -999.00 -999.00   25.00    1.00 -999.00 -999.00 -999.00 -999.00   16.00    8.00 -999.00 -999.00    2.53
93203.00   21.00    1.00 -999.00 -999.00   25.00    1.00 -999.00 -999.00 -999.00 -999.00   16.00    8.00 -999.00 -999.00    2.53
93204.00    1.00    1.00    2.75    4.00   29.00    1.00    3.00    3.00    2.00    3.00   17.00   10.00    4.00    4.00    2.60
93204.00    2.00    1.00    3.00    2.50   29.00    1.00    3.00    3.00    3.00    3.00   17.00   10.00    2.00    3.00    2.60
93204.00    3.00     .00    3.75    3.00   29.00    1.00    3.00    5.00    4.00    3.00   17.00   10.00    3.00    3.00    2.60
93204.00    4.00    1.00    3.25    3.50   29.00    1.00    3.00    4.00    3.00    3.00   17.00   10.00    3.00    4.00    2.60
93204.00    5.00     .00    3.25    2.00   29.00    1.00    3.00    4.00    3.00    3.00   17.00   10.00    2.00    2.00    2.60
93204.00    6.00    1.00 -999.00 -999.00   29.00    1.00 -999.00 -999.00 -999.00 -999.00   17.00   10.00 -999.00 -999.00    2.60
93204.00    7.00    1.00    3.25    3.00   29.00    1.00    3.00    4.00    3.00    3.00   17.00   10.00    4.00    2.00    2.60
93204.00    8.00     .00 -999.00 -999.00   29.00    1.00 -999.00 -999.00 -999.00 -999.00   17.00   10.00 -999.00 -999.00    2.60
93204.00    9.00     .00    3.00    3.00   29.00    1.00    2.00    4.00    3.00    3.00   17.00   10.00    3.00    3.00    2.60
93204.00   10.00    1.00    3.50    2.50   29.00    1.00    3.00    4.00    4.00    3.00   17.00   10.00    2.00    3.00    2.60
93204.00   11.00    1.00    2.50    2.50   29.00    1.00    2.00    3.00    3.00    2.00   17.00   10.00    2.00    3.00    2.60
93204.00   12.00    1.00    3.25    3.00   29.00    1.00    2.00    4.00    4.00    3.00   17.00   10.00    4.00    2.00    2.60
93204.00   13.00     .00    2.50    2.00   29.00    1.00    2.00    3.00    3.00    2.00   17.00   10.00    2.00    2.00    2.60
93204.00   14.00     .00    3.00    2.00   29.00    1.00    2.00    4.00    3.00    3.00   17.00   10.00    2.00    2.00    2.60
93204.00   15.00    1.00    3.00    3.00   29.00    1.00    3.00    4.00    3.00    2.00   17.00   10.00    3.00    3.00    2.60
93204.00   16.00    1.00    3.00    3.00   29.00    1.00    2.00    4.00    3.00    3.00   17.00   10.00    3.00    3.00    2.60
93204.00   17.00    1.00    3.00    2.50   29.00    1.00    3.00    3.00    3.00    3.00   17.00   10.00    2.00    3.00    2.60
93204.00   18.00     .00 -999.00 -999.00   29.00    1.00 -999.00 -999.00 -999.00 -999.00   17.00   10.00 -999.00 -999.00    2.60
93204.00   19.00     .00    3.25    3.00   29.00    1.00    3.00    3.00    4.00    3.00   17.00   10.00    3.00    3.00    2.60
93204.00   20.00     .00 -999.00 -999.00   29.00    1.00 -999.00 -999.00 -999.00 -999.00   17.00   10.00 -999.00 -999.00    2.60
93204.00   21.00     .00    2.75    3.00   29.00    1.00    3.00    3.00    2.00    3.00   17.00   10.00    3.00    3.00    2.60
93205.00    1.00     .00    3.00    3.00   26.00    1.00    1.00    5.00    3.00    3.00   15.00    9.00    4.00    2.00    3.00
93205.00    2.00     .00    2.75    2.50   26.00    1.00    2.00    4.00    2.00    3.00   15.00    9.00    3.00    2.00    3.00
93205.00    3.00     .00    2.75    2.00   26.00    1.00    2.00    4.00    2.00    3.00   15.00    9.00    2.00    2.00    3.00
93205.00    4.00    1.00    3.50    3.00   26.00    1.00    3.00    4.00    4.00    3.00   15.00    9.00    3.00    3.00    3.00
93205.00    5.00    1.00    3.00    2.50   26.00    1.00    3.00    3.00    3.00    3.00   15.00    9.00    2.00    3.00    3.00
93205.00    6.00    1.00 -999.00 -999.00   26.00    1.00 -999.00 -999.00 -999.00 -999.00   15.00    9.00 -999.00 -999.00    3.00
93205.00    7.00     .00    3.00    2.50   26.00    1.00    3.00    4.00    3.00    2.00   15.00    9.00    2.00    3.00    3.00
93205.00    8.00    1.00 -999.00 -999.00   26.00    1.00 -999.00 -999.00 -999.00 -999.00   15.00    9.00 -999.00 -999.00    3.00
93205.00    9.00    1.00 -999.00 -999.00   26.00    1.00 -999.00 -999.00 -999.00 -999.00   15.00    9.00 -999.00 -999.00    3.00
93205.00   10.00    1.00    2.50    2.50   26.00    1.00    3.00    2.00    3.00    2.00   15.00    9.00    2.00    3.00    3.00
93205.00   11.00    1.00 -999.00 -999.00   26.00    1.00 -999.00 -999.00 -999.00 -999.00   15.00    9.00 -999.00 -999.00    3.00
93205.00   12.00    1.00 -999.00 -999.00   26.00    1.00 -999.00 -999.00 -999.00 -999.00   15.00    9.00 -999.00 -999.00    3.00
93205.00   13.00     .00    3.50    3.00   26.00    1.00    3.00    3.00    4.00    4.00   15.00    9.00    3.00    3.00    3.00
93205.00   14.00     .00    2.75    3.50   26.00    1.00    2.00    3.00    3.00    3.00   15.00    9.00    4.00    3.00    3.00
93205.00   15.00    1.00    2.50    2.00   26.00    1.00    2.00    3.00    3.00    2.00   15.00    9.00    2.00    2.00    3.00
93205.00   16.00     .00    3.00    2.00   26.00    1.00    3.00    3.00    3.00    3.00   15.00    9.00    2.00    2.00    3.00
93205.00   17.00    1.00    2.75    4.00   26.00    1.00    3.00    3.00    2.00    3.00   15.00    9.00    4.00    4.00    3.00
93205.00   18.00     .00    3.00    4.00   26.00    1.00    3.00    3.00    3.00    3.00   15.00    9.00    4.00    4.00    3.00
93205.00   19.00    1.00 -999.00 -999.00   26.00    1.00 -999.00 -999.00 -999.00 -999.00   15.00    9.00 -999.00 -999.00    3.00
93205.00   20.00     .00    3.00    3.00   26.00    1.00    2.00    4.00    3.00    3.00   15.00    9.00    3.00    3.00    3.00
93205.00   21.00     .00    3.00    3.00   26.00    1.00    3.00    3.00    3.00    3.00   15.00    9.00    3.00    3.00    3.00
94201.00    1.00    1.00 -999.00 -999.00   22.00    2.00 -999.00 -999.00 -999.00 -999.00   19.00   11.00 -999.00 -999.00    2.33
94201.00    2.00    1.00    2.75    4.50   22.00    2.00    4.00    2.00    4.00    1.00   19.00   11.00    5.00    4.00    2.33
94201.00    3.00     .00    1.75    3.00   22.00    2.00    2.00    1.00    3.00    1.00   19.00   11.00    3.00    3.00    2.33
94201.00    4.00    1.00    3.25    3.00   22.00    2.00    4.00    4.00    4.00    1.00   19.00   11.00    3.00    3.00    2.33
94201.00    5.00    1.00    3.50    3.50   22.00    2.00    4.00    4.00    4.00    2.00   19.00   11.00    3.00    4.00    2.33
94201.00    6.00     .00    3.50    3.00   22.00    2.00    4.00    4.00    4.00    2.00   19.00   11.00    3.00    3.00    2.33
94201.00    7.00     .00    3.75    3.50   22.00    2.00    5.00    5.00    3.00    2.00   19.00   11.00    4.00    3.00    2.33
94201.00    8.00    1.00    3.50    3.00   22.00    2.00    4.00    4.00    4.00    2.00   19.00   11.00    3.00    3.00    2.33
94201.00    9.00    1.00    3.50    3.00   22.00    2.00    4.00    4.00    4.00    2.00   19.00   11.00    3.00    3.00    2.33
94201.00   10.00    1.00    3.75    3.00   22.00    2.00    4.00    4.00    4.00    3.00   19.00   11.00    3.00    3.00    2.33
94201.00   11.00     .00    4.00    3.00   22.00    2.00    5.00    5.00    5.00    1.00   19.00   11.00    3.00    3.00    2.33
94201.00   12.00    1.00    4.00    3.50   22.00    2.00    5.00    5.00    5.00    1.00   19.00   11.00    3.00    4.00    2.33
94201.00   13.00    1.00    3.75    3.50   22.00    2.00    4.00    5.00    4.00    2.00   19.00   11.00    3.00    4.00    2.33
94201.00   14.00     .00    4.25    2.50   22.00    2.00    5.00    5.00    5.00    2.00   19.00   11.00    2.00    3.00    2.33
94201.00   15.00     .00    4.00    3.50   22.00    2.00    5.00    5.00    5.00    1.00   19.00   11.00    4.00    3.00    2.33
94201.00   16.00     .00    4.25    4.00   22.00    2.00    5.00    5.00    5.00    2.00   19.00   11.00    3.00    5.00    2.33
94201.00   17.00    1.00 -999.00 -999.00   22.00    2.00 -999.00 -999.00 -999.00 -999.00   19.00   11.00 -999.00 -999.00    2.33
94201.00   18.00     .00    4.00    3.50   22.00    2.00    5.00    5.00    5.00    1.00   19.00   11.00    3.00    4.00    2.33
94201.00   19.00     .00    4.00    4.00   22.00    2.00    5.00    5.00    5.00    1.00   19.00   11.00    4.00    4.00    2.33
94201.00   20.00    1.00    4.00    3.50   22.00    2.00    5.00    5.00    5.00    1.00   19.00   11.00    3.00    4.00    2.33
94201.00   21.00     .00    4.00    3.50   22.00    2.00    5.00    5.00    5.00    1.00   19.00   11.00    3.00    4.00    2.33
94202.00    1.00     .00    3.00    3.00   24.00    2.00    4.00    3.00    3.00    2.00   19.00    6.00    2.00    4.00    2.93
94202.00    2.00    1.00    3.25    3.50   24.00    2.00    4.00    4.00    3.00    2.00   19.00    6.00    4.00    3.00    2.93
94202.00    3.00     .00    3.25    3.50   24.00    2.00    4.00    3.00    4.00    2.00   19.00    6.00    3.00    4.00    2.93
94202.00    4.00    1.00    3.00    4.00   24.00    2.00    4.00    3.00    3.00    2.00   19.00    6.00    4.00    4.00    2.93
94202.00    5.00     .00    4.00    3.50   24.00    2.00    5.00    4.00    4.00    3.00   19.00    6.00    3.00    4.00    2.93
94202.00    6.00    1.00    3.00    4.00   24.00    2.00    4.00    3.00    3.00    2.00   19.00    6.00    4.00    4.00    2.93
94202.00    7.00    1.00    2.75    3.50   24.00    2.00    4.00    3.00    3.00    1.00   19.00    6.00    4.00    3.00    2.93
94202.00    8.00     .00    3.50    4.00   24.00    2.00    4.00    4.00    4.00    2.00   19.00    6.00    4.00    4.00    2.93
94202.00    9.00    1.00    2.75    3.50   24.00    2.00    3.00    3.00    3.00    2.00   19.00    6.00    3.00    4.00    2.93
94202.00   10.00    1.00    2.75    4.00   24.00    2.00    4.00    3.00    3.00    1.00   19.00    6.00    4.00    4.00    2.93
94202.00   11.00     .00 -999.00 -999.00   24.00    2.00 -999.00 -999.00 -999.00 -999.00   19.00    6.00 -999.00 -999.00    2.93
94202.00   12.00     .00    2.75    4.00   24.00    2.00    4.00    3.00    3.00    1.00   19.00    6.00    4.00    4.00    2.93
94202.00   13.00    1.00    3.00    4.00   24.00    2.00    4.00    3.00    3.00    2.00   19.00    6.00    4.00    4.00    2.93
94202.00   14.00     .00    2.75    4.50   24.00    2.00    4.00    3.00    3.00    1.00   19.00    6.00    4.00    5.00    2.93
94202.00   15.00     .00    3.50    3.50   24.00    2.00    4.00    4.00    4.00    2.00   19.00    6.00    3.00    4.00    2.93
94202.00   16.00    1.00    3.00    5.00   24.00    2.00    4.00    3.00    4.00    1.00   19.00    6.00    5.00    5.00    2.93
94202.00   17.00    1.00 -999.00 -999.00   24.00    2.00 -999.00 -999.00 -999.00 -999.00   19.00    6.00 -999.00 -999.00    2.93
94202.00   18.00     .00    2.50    4.00   24.00    2.00    3.00    3.00    3.00    1.00   19.00    6.00    4.00    4.00    2.93
94202.00   19.00    1.00    2.50    4.00   24.00    2.00    3.00    3.00    3.00    1.00   19.00    6.00    4.00    4.00    2.93
94202.00   20.00    1.00    2.75    3.50   24.00    2.00    4.00    3.00    3.00    1.00   19.00    6.00    4.00    3.00    2.93
94202.00   21.00     .00    2.75    3.50   24.00    2.00    4.00    3.00    3.00    1.00   19.00    6.00    4.00    3.00    2.93
94203.00    1.00    1.00 -999.00 -999.00   26.00    2.00 -999.00 -999.00 -999.00 -999.00   13.00    3.00 -999.00 -999.00    3.93
94203.00    2.00     .00    3.00    4.00   26.00    2.00    3.00    3.00    3.00    3.00   13.00    3.00    4.00    4.00    3.93
94203.00    3.00    1.00    3.75    4.00   26.00    2.00    3.00    4.00    4.00    4.00   13.00    3.00    4.00    4.00    3.93
94203.00    4.00    1.00 -999.00 -999.00   26.00    2.00 -999.00 -999.00 -999.00 -999.00   13.00    3.00 -999.00 -999.00    3.93
94203.00    5.00     .00    4.00    4.00   26.00    2.00    4.00    4.00    4.00    4.00   13.00    3.00    4.00    4.00    3.93
94203.00    6.00    1.00    3.00    3.00   26.00    2.00    3.00    3.00    3.00    3.00   13.00    3.00    3.00    3.00    3.93
94203.00    7.00     .00    3.00    3.00   26.00    2.00    3.00    3.00    3.00    3.00   13.00    3.00    3.00    3.00    3.93
94203.00    8.00     .00    3.00    3.00   26.00    2.00    3.00    3.00    3.00    3.00   13.00    3.00    3.00    3.00    3.93
94203.00    9.00     .00    2.50    3.00   26.00    2.00    1.00    3.00    3.00    3.00   13.00    3.00    3.00    3.00    3.93
94203.00   10.00     .00    3.25    3.50   26.00    2.00    3.00    3.00    3.00    4.00   13.00    3.00    3.00    4.00    3.93
94203.00   11.00    1.00 -999.00 -999.00   26.00    2.00 -999.00 -999.00 -999.00 -999.00   13.00    3.00 -999.00 -999.00    3.93
94203.00   12.00     .00    3.25    2.50   26.00    2.00    3.00    3.00    3.00    4.00   13.00    3.00    4.00    1.00    3.93
94203.00   13.00     .00    3.00    3.00   26.00    2.00    3.00    3.00    3.00    3.00   13.00    3.00    3.00    3.00    3.93
94203.00   14.00     .00 -999.00 -999.00   26.00    2.00 -999.00 -999.00 -999.00 -999.00   13.00    3.00 -999.00 -999.00    3.93
94203.00   15.00    1.00 -999.00 -999.00   26.00    2.00 -999.00 -999.00 -999.00 -999.00   13.00    3.00 -999.00 -999.00    3.93
94203.00   16.00    1.00 -999.00 -999.00   26.00    2.00 -999.00 -999.00 -999.00 -999.00   13.00    3.00 -999.00 -999.00    3.93
94203.00   17.00    1.00 -999.00 -999.00   26.00    2.00 -999.00 -999.00 -999.00 -999.00   13.00    3.00 -999.00 -999.00    3.93
94203.00   18.00    1.00    4.50    4.00   26.00    2.00    5.00    4.00    4.00    5.00   13.00    3.00    4.00    4.00    3.93
94203.00   19.00    1.00 -999.00 -999.00   26.00    2.00 -999.00 -999.00 -999.00 -999.00   13.00    3.00 -999.00 -999.00    3.93
94203.00   20.00    1.00    3.00    3.00   26.00    2.00    3.00    3.00    3.00    3.00   13.00    3.00    3.00    3.00    3.93
94203.00   21.00     .00    4.00    3.00   26.00    2.00    3.00    3.00    5.00    5.00   13.00    3.00    3.00    3.00    3.93
94204.00    1.00     .00    3.25    5.00   26.00    2.00    4.00    4.00    4.00    1.00   20.00   11.00    5.00    5.00    2.80
94204.00    2.00    1.00    3.75    4.00   26.00    2.00    4.00    4.00    4.00    3.00   20.00   11.00    4.00    4.00    2.80
94204.00    3.00    1.00    3.50    4.00   26.00    2.00    4.00    4.00    4.00    2.00   20.00   11.00    4.00    4.00    2.80
94204.00    4.00     .00 -999.00 -999.00   26.00    2.00 -999.00 -999.00 -999.00 -999.00   20.00   11.00 -999.00 -999.00    2.80
94204.00    5.00    1.00    3.50    4.00   26.00    2.00    4.00    3.00    4.00    3.00   20.00   11.00    4.00    4.00    2.80
94204.00    6.00     .00    3.50    4.00   26.00    2.00    4.00    4.00    4.00    2.00   20.00   11.00    4.00    4.00    2.80
94204.00    7.00    1.00    3.75    4.00   26.00    2.00    4.00    4.00    4.00    3.00   20.00   11.00    4.00    4.00    2.80
94204.00    8.00     .00    3.75    4.00   26.00    2.00    4.00    4.00    5.00    2.00   20.00   11.00    4.00    4.00    2.80
94204.00    9.00    1.00    3.50    4.00   26.00    2.00    4.00    4.00    4.00    2.00   20.00   11.00    4.00    4.00    2.80
94204.00   10.00     .00    3.25    4.00   26.00    2.00    4.00    3.00    4.00    2.00   20.00   11.00    4.00    4.00    2.80
94204.00   11.00    1.00    3.50    4.00   26.00    2.00    4.00    4.00    4.00    2.00   20.00   11.00    4.00    4.00    2.80
94204.00   12.00    1.00    3.50    4.00   26.00    2.00    4.00    4.00    4.00    2.00   20.00   11.00    4.00    4.00    2.80
94204.00   13.00     .00    3.25    4.00   26.00    2.00    3.00    4.00    4.00    2.00   20.00   11.00    4.00    4.00    2.80
94204.00   14.00    1.00    3.50    4.00   26.00    2.00    4.00    4.00    4.00    2.00   20.00   11.00    4.00    4.00    2.80
94204.00   15.00     .00    3.00    4.00   26.00    2.00    3.00    3.00    3.00    3.00   20.00   11.00    4.00    4.00    2.80
94204.00   16.00    1.00    2.75    4.00   26.00    2.00    3.00    3.00    3.00    2.00   20.00   11.00    4.00    4.00    2.80
94204.00   17.00     .00    3.50    4.00   26.00    2.00    4.00    4.00    4.00    2.00   20.00   11.00    4.00    4.00    2.80
94204.00   18.00    1.00    3.50    4.00   26.00    2.00    4.00    4.00    4.00    2.00   20.00   11.00    4.00    4.00    2.80
94204.00   19.00     .00    3.00    4.00   26.00    2.00    4.00    4.00    3.00    1.00   20.00   11.00    4.00    4.00    2.80
94204.00   20.00    1.00    2.50    4.00   26.00    2.00    3.00    3.00    3.00    1.00   20.00   11.00    4.00    4.00    2.80
94204.00   21.00     .00    2.50    4.00   26.00    2.00    3.00    3.00    3.00    1.00   20.00   11.00    4.00    4.00    2.80
94205.00    1.00    1.00    2.75    3.00   27.00    2.00    4.00    2.00    4.00    1.00   16.00   10.00    3.00    3.00    2.87
94205.00    2.00     .00    3.00    3.00   27.00    2.00    4.00    3.00    4.00    1.00   16.00   10.00    3.00    3.00    2.87
94205.00    3.00     .00    3.00    3.50   27.00    2.00    4.00    3.00    4.00    1.00   16.00   10.00    4.00    3.00    2.87
94205.00    4.00     .00    3.50    3.00   27.00    2.00    5.00    4.00    4.00    1.00   16.00   10.00    3.00    3.00    2.87
94205.00    5.00    1.00    3.25    3.00   27.00    2.00    4.00    4.00    4.00    1.00   16.00   10.00    3.00    3.00    2.87
94205.00    6.00    1.00    3.25    3.00   27.00    2.00    4.00    4.00    4.00    1.00   16.00   10.00    4.00    2.00    2.87
94205.00    7.00     .00    2.75    3.50   27.00    2.00    3.00    3.00    4.00    1.00   16.00   10.00    3.00    4.00    2.87
94205.00    8.00    1.00    3.25    3.00   27.00    2.00    4.00    4.00    4.00    1.00   16.00   10.00    3.00    3.00    2.87
94205.00    9.00    1.00    3.00    4.00   27.00    2.00    3.00    3.00    3.00    3.00   16.00   10.00    4.00    4.00    2.87
94205.00   10.00     .00    3.00    3.00   27.00    2.00    3.00    3.00    3.00    3.00   16.00   10.00    3.00    3.00    2.87
94205.00   11.00     .00 -999.00 -999.00   27.00    2.00 -999.00 -999.00 -999.00 -999.00   16.00   10.00 -999.00 -999.00    2.87
94205.00   12.00     .00    3.00    4.00   27.00    2.00    3.00    4.00    4.00    1.00   16.00   10.00    4.00    4.00    2.87
94205.00   13.00     .00 -999.00 -999.00   27.00    2.00 -999.00 -999.00 -999.00 -999.00   16.00   10.00 -999.00 -999.00    2.87
94205.00   14.00    1.00 -999.00 -999.00   27.00    2.00 -999.00 -999.00 -999.00 -999.00   16.00   10.00 -999.00 -999.00    2.87
94205.00   15.00    1.00    2.50    4.00   27.00    2.00    3.00    3.00    3.00    1.00   16.00   10.00    4.00    4.00    2.87
94205.00   16.00    1.00    2.75    4.00   27.00    2.00    3.00    3.00    4.00    1.00   16.00   10.00    4.00    4.00    2.87
94205.00   17.00    1.00    2.50    4.00   27.00    2.00    3.00    3.00    3.00    1.00   16.00   10.00    4.00    4.00    2.87
94205.00   18.00     .00 -999.00 -999.00   27.00    2.00 -999.00 -999.00 -999.00 -999.00   16.00   10.00 -999.00 -999.00    2.87
94205.00   19.00    1.00    3.00    4.00   27.00    2.00    3.00    3.00    3.00    3.00   16.00   10.00    4.00    4.00    2.87
94205.00   20.00    1.00 -999.00 -999.00   27.00    2.00 -999.00 -999.00 -999.00 -999.00   16.00   10.00 -999.00 -999.00    2.87
94205.00   21.00     .00    3.00    4.00   27.00    2.00    3.00    4.00    4.00    1.00   16.00   10.00    4.00    4.00    2.87
94206.00    1.00    1.00    2.50    3.50   35.00    1.00    4.00    3.00    2.00    1.00   20.00   10.00    3.00    4.00    2.87
94206.00    2.00    1.00    2.75    3.00   35.00    1.00    5.00    2.00    3.00    1.00   20.00   10.00    3.00    3.00    2.87
94206.00    3.00     .00    3.00    2.00   35.00    1.00    3.00    5.00    3.00    1.00   20.00   10.00    2.00    2.00    2.87
94206.00    4.00    1.00    2.75    3.50   35.00    1.00    4.00    3.00    3.00    1.00   20.00   10.00    3.00    4.00    2.87
94206.00    5.00     .00    2.50    3.00   35.00    1.00    3.00    3.00    3.00    1.00   20.00   10.00    3.00    3.00    2.87
94206.00    6.00     .00    3.00    3.00   35.00    1.00    4.00    4.00    3.00    1.00   20.00   10.00    3.00    3.00    2.87
94206.00    7.00    1.00    2.50    3.00   35.00    1.00    3.00    3.00    3.00    1.00   20.00   10.00    3.00    3.00    2.87
94206.00    8.00     .00    3.00    3.00   35.00    1.00    5.00    3.00    3.00    1.00   20.00   10.00    3.00    3.00    2.87
94206.00    9.00     .00    2.50    3.00   35.00    1.00    3.00    3.00    3.00    1.00   20.00   10.00    3.00    3.00    2.87
94206.00   10.00    1.00    2.25    3.50   35.00    1.00    3.00    2.00    3.00    1.00   20.00   10.00    3.00    4.00    2.87
94206.00   11.00    1.00    2.75    3.50   35.00    1.00    3.00    4.00    3.00    1.00   20.00   10.00    3.00    4.00    2.87
94206.00   12.00    1.00    2.75    3.50   35.00    1.00    3.00    4.00    3.00    1.00   20.00   10.00    3.00    4.00    2.87
94206.00   13.00     .00    2.50    3.00   35.00    1.00    3.00    3.00    3.00    1.00   20.00   10.00    3.00    3.00    2.87
94206.00   14.00     .00    2.50    3.00   35.00    1.00    3.00    3.00    3.00    1.00   20.00   10.00    3.00    3.00    2.87
94206.00   15.00     .00    2.75    3.50   35.00    1.00    4.00    3.00    3.00    1.00   20.00   10.00    3.00    4.00    2.87
94206.00   16.00    1.00    3.25    3.00   35.00    1.00    4.00    4.00    4.00    1.00   20.00   10.00    3.00    3.00    2.87
94206.00   17.00     .00 -999.00 -999.00   35.00    1.00 -999.00 -999.00 -999.00 -999.00   20.00   10.00 -999.00 -999.00    2.87
94206.00   18.00    1.00    2.75    3.00   35.00    1.00    4.00    3.00    3.00    1.00   20.00   10.00    3.00    3.00    2.87
94206.00   19.00    1.00    2.75    3.50   35.00    1.00    3.00    4.00    3.00    1.00   20.00   10.00    3.00    4.00    2.87
94206.00   20.00     .00    2.50    3.00   35.00    1.00    3.00    3.00    3.00    1.00   20.00   10.00    3.00    3.00    2.87
94206.00   21.00    1.00    2.75    4.00   35.00    1.00    4.00    3.00    3.00    1.00   20.00   10.00    4.00    4.00    2.87
94207.00    1.00    1.00    4.75    4.50   27.00    1.00    5.00    5.00    5.00    4.00   20.00   11.00    5.00    4.00    3.60
94207.00    2.00     .00    4.25    4.50   27.00    1.00    5.00    5.00    4.00    3.00   20.00   11.00    5.00    4.00    3.60
94207.00    3.00    1.00    4.25    3.50   27.00    1.00    5.00    3.00    5.00    4.00   20.00   11.00    4.00    3.00    3.60
94207.00    4.00    1.00    4.25    4.00   27.00    1.00    5.00    4.00    4.00    4.00   20.00   11.00    4.00    4.00    3.60
94207.00    5.00     .00    4.00    4.00   27.00    1.00    4.00    4.00    4.00    4.00   20.00   11.00    4.00    4.00    3.60
94207.00    6.00    1.00    4.00    4.50   27.00    1.00    4.00    4.00    4.00    4.00   20.00   11.00    5.00    4.00    3.60
94207.00    7.00     .00    4.00    4.00   27.00    1.00    4.00    4.00    4.00    4.00   20.00   11.00    4.00    4.00    3.60
94207.00    8.00    1.00    4.25    4.50   27.00    1.00    4.00    4.00    5.00    4.00   20.00   11.00    4.00    5.00    3.60
94207.00    9.00    1.00    5.00    3.00   27.00    1.00    5.00    5.00    5.00    5.00   20.00   11.00    3.00    3.00    3.60
94207.00   10.00     .00    4.00    4.00   27.00    1.00    4.00    4.00    4.00    4.00   20.00   11.00    4.00    4.00    3.60
94207.00   11.00    1.00    3.50    3.50   27.00    1.00    4.00    4.00    4.00    2.00   20.00   11.00    3.00    4.00    3.60
94207.00   12.00    1.00    4.00    3.50   27.00    1.00    4.00    4.00    4.00    4.00   20.00   11.00    3.00    4.00    3.60
94207.00   13.00     .00    5.00    4.50   27.00    1.00    5.00    5.00    5.00    5.00   20.00   11.00    4.00    5.00    3.60
94207.00   14.00    1.00    3.00    3.50   27.00    1.00    3.00    3.00    3.00    3.00   20.00   11.00    3.00    4.00    3.60
94207.00   15.00     .00    5.00    4.00   27.00    1.00    5.00    5.00    5.00    5.00   20.00   11.00    5.00    3.00    3.60
94207.00   16.00     .00    3.50    3.50   27.00    1.00    4.00    4.00    4.00    2.00   20.00   11.00    4.00    3.00    3.60
94207.00   17.00    1.00    4.25    5.00   27.00    1.00    5.00    5.00    5.00    2.00   20.00   11.00    5.00    5.00    3.60
94207.00   18.00     .00    4.00    3.50   27.00    1.00    4.00    4.00    4.00    4.00   20.00   11.00    3.00    4.00    3.60
94207.00   19.00     .00    4.00    3.00   27.00    1.00    4.00    4.00    4.00    4.00   20.00   11.00    3.00    3.00    3.60
94207.00   20.00     .00 -999.00 -999.00   27.00    1.00 -999.00 -999.00 -999.00 -999.00   20.00   11.00 -999.00 -999.00    3.60
94207.00   21.00    1.00    4.50    3.00   27.00    1.00    4.00    4.00    5.00    5.00   20.00   11.00    3.00    3.00    3.60
94208.00    1.00    1.00    3.00    4.50   22.00    1.00    4.00    3.00    3.00    2.00   19.00   10.00    4.00    5.00    3.60
94208.00    2.00     .00    3.75    4.50   22.00    1.00    5.00    4.00    3.00    3.00   19.00   10.00    4.00    5.00    3.60
94208.00    3.00    1.00    3.50    4.50   22.00    1.00    5.00    3.00    4.00    2.00   19.00   10.00    4.00    5.00    3.60
94208.00    4.00    1.00    3.25    4.00   22.00    1.00    3.00    4.00    4.00    2.00   19.00   10.00    4.00    4.00    3.60
94208.00    5.00     .00    3.25    4.50   22.00    1.00    2.00    4.00    4.00    3.00   19.00   10.00    4.00    5.00    3.60
94208.00    6.00    1.00    3.00    4.00   22.00    1.00    4.00    4.00    3.00    1.00   19.00   10.00    4.00    4.00    3.60
94208.00    7.00     .00    3.50    4.00   22.00    1.00    3.00    4.00    4.00    3.00   19.00   10.00    4.00    4.00    3.60
94208.00    8.00     .00    3.25    4.00   22.00    1.00    3.00    4.00    4.00    2.00   19.00   10.00    4.00    4.00    3.60
94208.00    9.00     .00    4.00    4.50   22.00    1.00    5.00    4.00    4.00    3.00   19.00   10.00    4.00    5.00    3.60
94208.00   10.00    1.00    3.75    5.00   22.00    1.00    5.00    4.00    3.00    3.00   19.00   10.00    5.00    5.00    3.60
94208.00   11.00     .00    3.50    4.50   22.00    1.00    3.00    4.00    4.00    3.00   19.00   10.00    4.00    5.00    3.60
94208.00   12.00    1.00    3.00    5.00   22.00    1.00    4.00    3.00    3.00    2.00   19.00   10.00    5.00    5.00    3.60
94208.00   13.00     .00    3.75    5.00   22.00    1.00    4.00    4.00    4.00    3.00   19.00   10.00    5.00    5.00    3.60
94208.00   14.00    1.00    4.00    5.00   22.00    1.00    5.00    4.00    4.00    3.00   19.00   10.00    5.00    5.00    3.60
94208.00   15.00     .00 -999.00 -999.00   22.00    1.00 -999.00 -999.00 -999.00 -999.00   19.00   10.00 -999.00 -999.00    3.60
94208.00   16.00    1.00    3.50    5.00   22.00    1.00    4.00    4.00    4.00    2.00   19.00   10.00    5.00    5.00    3.60
94208.00   17.00    1.00    3.50    5.00   22.00    1.00    4.00    4.00    4.00    2.00   19.00   10.00    5.00    5.00    3.60
94208.00   18.00     .00    3.75    5.00   22.00    1.00    4.00    4.00    4.00    3.00   19.00   10.00    5.00    5.00    3.60
94208.00   19.00    1.00 -999.00 -999.00   22.00    1.00 -999.00 -999.00 -999.00 -999.00   19.00   10.00 -999.00 -999.00    3.60
94208.00   20.00    1.00    4.25    5.00   22.00    1.00    5.00    5.00    4.00    3.00   19.00   10.00    5.00    5.00    3.60
94208.00   21.00     .00    3.50    5.00   22.00    1.00    4.00    4.00    3.00    3.00   19.00   10.00    5.00    5.00    3.60
94209.00    1.00    1.00    4.00    3.50   34.00    2.00    5.00    5.00    4.00    2.00   19.00    8.00    4.00    3.00    3.73
94209.00    2.00     .00    3.50    3.00   34.00    2.00    5.00    5.00    3.00    1.00   19.00    8.00    2.00    4.00    3.73
94209.00    3.00    1.00    4.00    3.50   34.00    2.00    5.00    4.00    3.00    4.00   19.00    8.00    3.00    4.00    3.73
94209.00    4.00     .00    4.00    3.00   34.00    2.00    5.00    4.00    3.00    4.00   19.00    8.00    3.00    3.00    3.73
94209.00    5.00     .00    3.75    3.00   34.00    2.00    5.00    4.00    3.00    3.00   19.00    8.00    3.00    3.00    3.73
94209.00    6.00     .00 -999.00 -999.00   34.00    2.00 -999.00 -999.00 -999.00 -999.00   19.00    8.00 -999.00 -999.00    3.73
94209.00    7.00     .00    3.25    2.50   34.00    2.00    4.00    3.00    3.00    3.00   19.00    8.00    2.00    3.00    3.73
94209.00    8.00    1.00    3.50    3.00   34.00    2.00    4.00    3.00    3.00    4.00   19.00    8.00    2.00    4.00    3.73
94209.00    9.00    1.00    4.00    3.50   34.00    2.00    5.00    4.00    3.00    4.00   19.00    8.00    3.00    4.00    3.73
94209.00   10.00    1.00    3.75    3.50   34.00    2.00    5.00    3.00    3.00    4.00   19.00    8.00    3.00    4.00    3.73
94209.00   11.00     .00    4.50    4.00   34.00    2.00    5.00    4.00    4.00    5.00   19.00    8.00    4.00    4.00    3.73
94209.00   12.00    1.00    5.00    3.00   34.00    2.00    5.00    5.00    5.00    5.00   19.00    8.00    3.00    3.00    3.73
94209.00   13.00     .00    4.00    4.00   34.00    2.00    5.00    4.00    4.00    3.00   19.00    8.00    3.00    5.00    3.73
94209.00   14.00     .00    4.00    4.50   34.00    2.00    4.00    4.00    4.00    4.00   19.00    8.00    4.00    5.00    3.73
94209.00   15.00    1.00    2.75    3.50   34.00    2.00    4.00    3.00    2.00    2.00   19.00    8.00    3.00    4.00    3.73
94209.00   16.00     .00    3.25    3.00   34.00    2.00    4.00    3.00    3.00    3.00   19.00    8.00    3.00    3.00    3.73
94209.00   17.00    1.00 -999.00 -999.00   34.00    2.00 -999.00 -999.00 -999.00 -999.00   19.00    8.00 -999.00 -999.00    3.73
94209.00   18.00    1.00    3.50    4.00   34.00    2.00    4.00    3.00    3.00    4.00   19.00    8.00    4.00    4.00    3.73
94209.00   19.00    1.00    4.50    3.50   34.00    2.00    5.00    5.00    4.00    4.00   19.00    8.00    3.00    4.00    3.73
94209.00   20.00    1.00    4.00    3.50   34.00    2.00    4.00    4.00    4.00    4.00   19.00    8.00    3.00    4.00    3.73
94209.00   21.00     .00    2.75    3.50   34.00    2.00    2.00    3.00    3.00    3.00   19.00    8.00    3.00    4.00    3.73
95201.00    1.00     .00    2.50    3.50   23.00    2.00    4.00    2.00    3.00    1.00   21.00   10.00    3.00    4.00    3.33
95201.00    2.00     .00    2.25    3.50   23.00    2.00    3.00    2.00    3.00    1.00   21.00   10.00    4.00    3.00    3.33
95201.00    3.00    1.00    2.25    3.00   23.00    2.00    3.00    2.00    3.00    1.00   21.00   10.00    3.00    3.00    3.33
95201.00    4.00     .00    1.75    4.50   23.00    2.00    2.00    2.00    2.00    1.00   21.00   10.00    4.00    5.00    3.33
95201.00    5.00    1.00    2.00    4.00   23.00    2.00    2.00    2.00    3.00    1.00   21.00   10.00    4.00    4.00    3.33
95201.00    6.00     .00    2.00    3.50   23.00    2.00    3.00    1.00    3.00    1.00   21.00   10.00    3.00    4.00    3.33
95201.00    7.00    1.00    2.00    4.50   23.00    2.00    2.00    2.00    3.00    1.00   21.00   10.00    4.00    5.00    3.33
95201.00    8.00    1.00    2.25    3.50   23.00    2.00    3.00    1.00    4.00    1.00   21.00   10.00    4.00    3.00    3.33
95201.00    9.00    1.00    2.00    3.50   23.00    2.00    3.00    1.00    3.00    1.00   21.00   10.00    3.00    4.00    3.33
95201.00   10.00    1.00    2.25    4.50   23.00    2.00    3.00    1.00    4.00    1.00   21.00   10.00    5.00    4.00    3.33
95201.00   11.00     .00    2.50    3.50   23.00    2.00    4.00    2.00    3.00    1.00   21.00   10.00    4.00    3.00    3.33
95201.00   12.00     .00    2.25    3.50   23.00    2.00    3.00    2.00    3.00    1.00   21.00   10.00    4.00    3.00    3.33
95201.00   13.00    1.00    2.25    4.00   23.00    2.00    3.00    2.00    3.00    1.00   21.00   10.00    4.00    4.00    3.33
95201.00   14.00     .00    2.25    5.00   23.00    2.00    3.00    2.00    3.00    1.00   21.00   10.00    5.00    5.00    3.33
95201.00   15.00    1.00    2.00    3.50   23.00    2.00    3.00    1.00    3.00    1.00   21.00   10.00    3.00    4.00    3.33
95201.00   16.00     .00    2.25    4.00   23.00    2.00    3.00    2.00    3.00    1.00   21.00   10.00    4.00    4.00    3.33
95201.00   17.00    1.00    2.00    3.50   23.00    2.00    3.00    1.00    3.00    1.00   21.00   10.00    4.00    3.00    3.33
95201.00   18.00     .00    2.50    5.00   23.00    2.00    3.00    3.00    3.00    1.00   21.00   10.00    5.00    5.00    3.33
95201.00   19.00     .00    2.00    3.50   23.00    2.00    2.00    2.00    3.00    1.00   21.00   10.00    4.00    3.00    3.33
95201.00   20.00    1.00    2.00    3.50   23.00    2.00    2.00    2.00    3.00    1.00   21.00   10.00    4.00    3.00    3.33
95201.00   21.00    1.00    2.25    3.50   23.00    2.00    3.00    2.00    3.00    1.00   21.00   10.00    3.00    4.00    3.33
95202.00    1.00    1.00    2.75    2.50   24.00    1.00    3.00    3.00    3.00    2.00   19.00    3.00    2.00    3.00    3.47
95202.00    2.00    1.00    2.75    3.00   24.00    1.00    3.00    3.00    3.00    2.00   19.00    3.00    3.00    3.00    3.47
95202.00    3.00    1.00    3.75    2.50   24.00    1.00    4.00    4.00    4.00    3.00   19.00    3.00    3.00    2.00    3.47
95202.00    4.00     .00 -999.00 -999.00   24.00    1.00 -999.00 -999.00 -999.00 -999.00   19.00    3.00 -999.00 -999.00    3.47
95202.00    5.00    1.00    3.50    3.50   24.00    1.00    3.00    4.00    4.00    3.00   19.00    3.00    3.00    4.00    3.47
95202.00    6.00    1.00    4.00    4.00   24.00    1.00    4.00    4.00    4.00    4.00   19.00    3.00    4.00    4.00    3.47
95202.00    7.00     .00 -999.00 -999.00   24.00    1.00 -999.00 -999.00 -999.00 -999.00   19.00    3.00 -999.00 -999.00    3.47
95202.00    8.00     .00    4.00    3.00   24.00    1.00    4.00    4.00    4.00    4.00   19.00    3.00    3.00    3.00    3.47
95202.00    9.00     .00    3.75    3.00   24.00    1.00    4.00    4.00    4.00    3.00   19.00    3.00    3.00    3.00    3.47
95202.00   10.00    1.00    4.00    3.00   24.00    1.00    4.00    4.00    4.00    4.00   19.00    3.00    3.00    3.00    3.47
95202.00   11.00     .00    4.00    3.00   24.00    1.00    4.00    4.00    4.00    4.00   19.00    3.00    2.00    4.00    3.47
95202.00   12.00    1.00    4.00    2.50   24.00    1.00    4.00    4.00    4.00    4.00   19.00    3.00    3.00    2.00    3.47
95202.00   13.00    1.00    4.00    3.50   24.00    1.00    4.00    4.00    4.00    4.00   19.00    3.00    4.00    3.00    3.47
95202.00   14.00    1.00    2.50    4.00   24.00    1.00    2.00    3.00    3.00    2.00   19.00    3.00    4.00    4.00    3.47
95202.00   15.00     .00    3.75    3.00   24.00    1.00    4.00    4.00    4.00    3.00   19.00    3.00    3.00    3.00    3.47
95202.00   16.00     .00    3.75    3.00   24.00    1.00    4.00    4.00    4.00    3.00   19.00    3.00    3.00    3.00    3.47
95202.00   17.00    1.00    4.00    3.00   24.00    1.00    4.00    4.00    4.00    4.00   19.00    3.00    3.00    3.00    3.47
95202.00   18.00     .00    4.00    3.00   24.00    1.00    4.00    4.00    4.00    4.00   19.00    3.00    3.00    3.00    3.47
95202.00   19.00    1.00    4.00    2.00   24.00    1.00    4.00    4.00    4.00    4.00   19.00    3.00    2.00    2.00    3.47
95202.00   20.00     .00    4.00    3.50   24.00    1.00    4.00    4.00    4.00    4.00   19.00    3.00    3.00    4.00    3.47
95202.00   21.00     .00    4.00    3.00   24.00    1.00    4.00    4.00    4.00    4.00   19.00    3.00    3.00    3.00    3.47
95203.00    1.00     .00    3.00    4.00   25.00    2.00    5.00    3.00    3.00    1.00   21.00    8.00    4.00    4.00    3.40
95203.00    2.00    1.00    3.25    4.50   25.00    2.00    5.00    4.00    3.00    1.00   21.00    8.00    4.00    5.00    3.40
95203.00    3.00     .00    3.00    3.50   25.00    2.00    4.00    4.00    3.00    1.00   21.00    8.00    4.00    3.00    3.40
95203.00    4.00    1.00    2.50    4.00   25.00    2.00    3.00    3.00    3.00    1.00   21.00    8.00    4.00    4.00    3.40
95203.00    5.00    1.00    2.75    4.00   25.00    2.00    3.00    4.00    3.00    1.00   21.00    8.00    4.00    4.00    3.40
95203.00    6.00    1.00    2.75    4.00   25.00    2.00    4.00    3.00    3.00    1.00   21.00    8.00    4.00    4.00    3.40
95203.00    7.00     .00    3.00    4.00   25.00    2.00    5.00    3.00    3.00    1.00   21.00    8.00    4.00    4.00    3.40
95203.00    8.00    1.00    3.00    3.00   25.00    2.00    4.00    4.00    3.00    1.00   21.00    8.00    2.00    4.00    3.40
95203.00    9.00    1.00    3.25    3.50   25.00    2.00    5.00    4.00    3.00    1.00   21.00    8.00    3.00    4.00    3.40
95203.00   10.00    1.00    3.00    3.00   25.00    2.00    4.00    4.00    3.00    1.00   21.00    8.00    3.00    3.00    3.40
95203.00   11.00    1.00    2.50    3.50   25.00    2.00    4.00    3.00    2.00    1.00   21.00    8.00    4.00    3.00    3.40
95203.00   12.00     .00    2.75    4.00   25.00    2.00    4.00    3.00    3.00    1.00   21.00    8.00    4.00    4.00    3.40
95203.00   13.00     .00    3.00    4.50   25.00    2.00    5.00    3.00    3.00    1.00   21.00    8.00    4.00    5.00    3.40
95203.00   14.00     .00    3.25    4.00   25.00    2.00    5.00    4.00    3.00    1.00   21.00    8.00    4.00    4.00    3.40
95203.00   15.00     .00    2.50    2.00   25.00    2.00    3.00    3.00    3.00    1.00   21.00    8.00    2.00    2.00    3.40
95203.00   16.00     .00    2.75    3.50   25.00    2.00    4.00    3.00    3.00    1.00   21.00    8.00    3.00    4.00    3.40
95203.00   17.00    1.00    2.75    3.50   25.00    2.00    4.00    3.00    3.00    1.00   21.00    8.00    4.00    3.00    3.40
95203.00   18.00     .00    2.50    2.50   25.00    2.00    4.00    3.00    2.00    1.00   21.00    8.00    2.00    3.00    3.40
95203.00   19.00     .00    2.75    4.00   25.00    2.00    4.00    3.00    3.00    1.00   21.00    8.00    4.00    4.00    3.40
95203.00   20.00    1.00    3.25    4.50   25.00    2.00    4.00    4.00    4.00    1.00   21.00    8.00    4.00    5.00    3.40
95203.00   21.00    1.00    2.75    3.50   25.00    2.00    4.00    3.00    3.00    1.00   21.00    8.00    3.00    4.00    3.40
96201.00    1.00     .00    4.00    4.00   26.00    2.00    4.00    5.00    5.00    2.00   18.00    8.00    4.00    4.00    4.07
96201.00    2.00     .00    4.00    5.00   26.00    2.00    5.00    4.00    5.00    2.00   18.00    8.00    5.00    5.00    4.07
96201.00    3.00     .00    4.50    4.50   26.00    2.00    5.00    4.00    5.00    4.00   18.00    8.00    5.00    4.00    4.07
96201.00    4.00    1.00    4.00    5.00   26.00    2.00    4.00    5.00    4.00    3.00   18.00    8.00    5.00    5.00    4.07
96201.00    5.00    1.00    4.50    4.50   26.00    2.00    5.00    5.00    5.00    3.00   18.00    8.00    5.00    4.00    4.07
96201.00    6.00    1.00    4.00    4.00   26.00    2.00    5.00    5.00    4.00    2.00   18.00    8.00    4.00    4.00    4.07
96201.00    7.00     .00    4.50    4.50   26.00    2.00    5.00    5.00    5.00    3.00   18.00    8.00    4.00    5.00    4.07
96201.00    8.00    1.00    4.25    3.50   26.00    2.00    5.00    5.00    5.00    2.00   18.00    8.00    4.00    3.00    4.07
96201.00    9.00    1.00    4.25    4.00   26.00    2.00    5.00    4.00    4.00    4.00   18.00    8.00    4.00    4.00    4.07
96201.00   10.00    1.00    4.00    3.50   26.00    2.00    4.00    5.00    4.00    3.00   18.00    8.00    4.00    3.00    4.07
96201.00   11.00    1.00    4.25    3.50   26.00    2.00    5.00    5.00    4.00    3.00   18.00    8.00    4.00    3.00    4.07
96201.00   12.00    1.00    4.75    4.00   26.00    2.00    5.00    5.00    5.00    4.00   18.00    8.00    4.00    4.00    4.07
96201.00   13.00     .00    4.75    4.00   26.00    2.00    5.00    5.00    5.00    4.00   18.00    8.00    4.00    4.00    4.07
96201.00   14.00     .00 -999.00 -999.00   26.00    2.00 -999.00 -999.00 -999.00 -999.00   18.00    8.00 -999.00 -999.00    4.07
96201.00   15.00    1.00 -999.00 -999.00   26.00    2.00 -999.00 -999.00 -999.00 -999.00   18.00    8.00 -999.00 -999.00    4.07
96201.00   16.00     .00    4.25    4.50   26.00    2.00    5.00    5.00    4.00    3.00   18.00    8.00    4.00    5.00    4.07
96201.00   17.00    1.00    4.25    3.50   26.00    2.00    5.00    3.00    5.00    4.00   18.00    8.00    4.00    3.00    4.07
96201.00   18.00     .00    4.25    4.50   26.00    2.00    5.00    4.00    4.00    4.00   18.00    8.00    5.00    4.00    4.07
96201.00   19.00    1.00 -999.00 -999.00   26.00    2.00 -999.00 -999.00 -999.00 -999.00   18.00    8.00 -999.00 -999.00    4.07
96201.00   20.00     .00    4.50    3.50   26.00    2.00    5.00    5.00    4.00    4.00   18.00    8.00    4.00    3.00    4.07
96201.00   21.00     .00    4.25    4.00   26.00    2.00    4.00    5.00    4.00    4.00   18.00    8.00    4.00    4.00    4.07
96202.00    1.00     .00    2.25    4.00   32.00    2.00    5.00    1.00    2.00    1.00   16.00   10.00    4.00    4.00    3.00
96202.00    2.00    1.00    2.75    4.00   32.00    2.00    4.00    3.00    2.00    2.00   16.00   10.00    4.00    4.00    3.00
96202.00    3.00    1.00    2.50    4.50   32.00    2.00    4.00    2.00    3.00    1.00   16.00   10.00    4.00    5.00    3.00
96202.00    4.00    1.00    3.25    3.00   32.00    2.00    4.00    4.00    4.00    1.00   16.00   10.00    4.00    2.00    3.00
96202.00    5.00     .00    2.75    4.50   32.00    2.00    4.00    3.00    3.00    1.00   16.00   10.00    5.00    4.00    3.00
96202.00    6.00     .00    2.00    5.00   32.00    2.00    3.00    2.00    2.00    1.00   16.00   10.00    5.00    5.00    3.00
96202.00    7.00    1.00 -999.00 -999.00   32.00    2.00 -999.00 -999.00 -999.00 -999.00   16.00   10.00 -999.00 -999.00    3.00
96202.00    8.00     .00 -999.00 -999.00   32.00    2.00 -999.00 -999.00 -999.00 -999.00   16.00   10.00 -999.00 -999.00    3.00
96202.00    9.00     .00    3.00    5.00   32.00    2.00    2.00    2.00    4.00    4.00   16.00   10.00    5.00    5.00    3.00
96202.00   10.00    1.00    3.50    4.50   32.00    2.00    4.00    4.00    3.00    3.00   16.00   10.00    5.00    4.00    3.00
96202.00   11.00     .00    2.75    3.00   32.00    2.00    4.00    3.00    3.00    1.00   16.00   10.00    3.00    3.00    3.00
96202.00   12.00     .00    3.00    2.50   32.00    2.00    5.00    3.00    3.00    1.00   16.00   10.00    3.00    2.00    3.00
96202.00   13.00    1.00 -999.00 -999.00   32.00    2.00 -999.00 -999.00 -999.00 -999.00   16.00   10.00 -999.00 -999.00    3.00
96202.00   14.00     .00    2.50    2.50   32.00    2.00    3.00    3.00    3.00    1.00   16.00   10.00    3.00    2.00    3.00
96202.00   15.00    1.00    3.00    3.50   32.00    2.00    3.00    4.00    3.00    2.00   16.00   10.00    4.00    3.00    3.00
96202.00   16.00    1.00    3.00    4.00   32.00    2.00    5.00    4.00    2.00    1.00   16.00   10.00    5.00    3.00    3.00
96202.00   17.00    1.00    3.25    3.50   32.00    2.00    3.00    4.00    3.00    3.00   16.00   10.00    3.00    4.00    3.00
96202.00   18.00    1.00 -999.00 -999.00   32.00    2.00 -999.00 -999.00 -999.00 -999.00   16.00   10.00 -999.00 -999.00    3.00
96202.00   19.00    1.00 -999.00 -999.00   32.00    2.00 -999.00 -999.00 -999.00 -999.00   16.00   10.00 -999.00 -999.00    3.00
96202.00   20.00     .00    2.75    5.00   32.00    2.00    3.00    3.00    3.00    2.00   16.00   10.00    5.00    5.00    3.00
96202.00   21.00     .00    3.25    4.50   32.00    2.00    4.00    3.00    4.00    2.00   16.00   10.00    5.00    4.00    3.00
96203.00    1.00    1.00    3.50    3.50   19.00    2.00    5.00    3.00    4.00    2.00   19.00    9.00    3.00    4.00    2.47
96203.00    2.00     .00    2.25    3.00   19.00    2.00    3.00    2.00    3.00    1.00   19.00    9.00    2.00    4.00    2.47
96203.00    3.00    1.00    3.00    4.00   19.00    2.00    4.00    3.00    4.00    1.00   19.00    9.00    3.00    5.00    2.47
96203.00    4.00    1.00 -999.00 -999.00   19.00    2.00 -999.00 -999.00 -999.00 -999.00   19.00    9.00 -999.00 -999.00    2.47
96203.00    5.00     .00    2.50    3.00   19.00    2.00    4.00    2.00    3.00    1.00   19.00    9.00    2.00    4.00    2.47
96203.00    6.00    1.00    3.00    4.50   19.00    2.00    4.00    3.00    4.00    1.00   19.00    9.00    4.00    5.00    2.47
96203.00    7.00    1.00    3.25    4.00   19.00    2.00    4.00    4.00    4.00    1.00   19.00    9.00    3.00    5.00    2.47
96203.00    8.00    1.00    2.25    3.00   19.00    2.00    3.00    2.00    3.00    1.00   19.00    9.00    2.00    4.00    2.47
96203.00    9.00    1.00    2.75    4.50   19.00    2.00    4.00    3.00    3.00    1.00   19.00    9.00    4.00    5.00    2.47
96203.00   10.00     .00    2.25    3.50   19.00    2.00    3.00    2.00    3.00    1.00   19.00    9.00    3.00    4.00    2.47
96203.00   11.00    1.00    3.00    4.00   19.00    2.00    4.00    2.00    4.00    2.00   19.00    9.00    3.00    5.00    2.47
96203.00   12.00     .00    2.75    4.50   19.00    2.00    4.00    2.00    4.00    1.00   19.00    9.00    4.00    5.00    2.47
96203.00   13.00    1.00    3.50    4.50   19.00    2.00    4.00    3.00    4.00    3.00   19.00    9.00    4.00    5.00    2.47
96203.00   14.00     .00    3.50    4.50   19.00    2.00    4.00    3.00    4.00    3.00   19.00    9.00    4.00    5.00    2.47
96203.00   15.00    1.00    3.75    4.50   19.00    2.00    5.00    3.00    5.00    2.00   19.00    9.00    4.00    5.00    2.47
96203.00   16.00     .00    3.25    4.00   19.00    2.00    4.00    3.00    4.00    2.00   19.00    9.00    3.00    5.00    2.47
96203.00   17.00     .00    3.50    4.50   19.00    2.00    4.00    4.00    4.00    2.00   19.00    9.00    4.00    5.00    2.47
96203.00   18.00     .00    3.25    4.50   19.00    2.00    4.00    4.00    3.00    2.00   19.00    9.00    4.00    5.00    2.47
96203.00   19.00     .00 -999.00 -999.00   19.00    2.00 -999.00 -999.00 -999.00 -999.00   19.00    9.00 -999.00 -999.00    2.47
96203.00   20.00    1.00    4.00    4.50   19.00    2.00    5.00    4.00    4.00    3.00   19.00    9.00    4.00    5.00    2.47
96203.00   21.00     .00    3.00    4.00   19.00    2.00    4.00    3.00    3.00    2.00   19.00    9.00    4.00    4.00    2.47
97201.00    1.00    1.00 -999.00 -999.00   23.00    2.00 -999.00 -999.00 -999.00 -999.00   19.00    8.00 -999.00 -999.00    2.47
97201.00    2.00     .00    3.50    3.00   23.00    2.00    5.00    3.00    5.00    1.00   19.00    8.00    4.00    2.00    2.47
97201.00    3.00     .00    3.00    4.00   23.00    2.00    3.00    4.00    4.00    1.00   19.00    8.00    4.00    4.00    2.47
97201.00    4.00    1.00    3.50    4.50   23.00    2.00    5.00    3.00    4.00    2.00   19.00    8.00    5.00    4.00    2.47
97201.00    5.00     .00    4.25    4.00   23.00    2.00    5.00    5.00    5.00    2.00   19.00    8.00    4.00    4.00    2.47
97201.00    6.00    1.00    4.00    3.00   23.00    2.00    4.00    4.00    4.00    4.00   19.00    8.00    2.00    4.00    2.47
97201.00    7.00     .00    3.50    4.50   23.00    2.00    4.00    4.00    4.00    2.00   19.00    8.00    4.00    5.00    2.47
97201.00    8.00    1.00    3.00    3.00   23.00    2.00    3.00    4.00    4.00    1.00   19.00    8.00    2.00    4.00    2.47
97201.00    9.00    1.00    3.25    3.00   23.00    2.00    5.00    4.00    3.00    1.00   19.00    8.00    4.00    2.00    2.47
97201.00   10.00    1.00    3.50    3.50   23.00    2.00    4.00    4.00    4.00    2.00   19.00    8.00    3.00    4.00    2.47
97201.00   11.00     .00    3.50    4.00   23.00    2.00    4.00    4.00    4.00    2.00   19.00    8.00    4.00    4.00    2.47
97201.00   12.00     .00    3.75    3.50   23.00    2.00    5.00    4.00    4.00    2.00   19.00    8.00    4.00    3.00    2.47
97201.00   13.00     .00    3.00    2.50   23.00    2.00    4.00    4.00    3.00    1.00   19.00    8.00    3.00    2.00    2.47
97201.00   14.00    1.00    3.50    5.00   23.00    2.00    5.00    4.00    4.00    1.00   19.00    8.00    5.00    5.00    2.47
97201.00   15.00     .00    3.25    4.50   23.00    2.00    4.00    4.00    4.00    1.00   19.00    8.00    4.00    5.00    2.47
97201.00   16.00    1.00    3.50    4.00   23.00    2.00    5.00    4.00    4.00    1.00   19.00    8.00    4.00    4.00    2.47
97201.00   17.00    1.00    3.50    4.50   23.00    2.00    5.00    4.00    4.00    1.00   19.00    8.00    5.00    4.00    2.47
97201.00   18.00     .00 -999.00 -999.00   23.00    2.00 -999.00 -999.00 -999.00 -999.00   19.00    8.00 -999.00 -999.00    2.47
97201.00   19.00     .00    3.75    5.00   23.00    2.00    5.00    5.00    4.00    1.00   19.00    8.00    5.00    5.00    2.47
97201.00   20.00    1.00    3.25    5.00   23.00    2.00    4.00    4.00    4.00    1.00   19.00    8.00    5.00    5.00    2.47
97201.00   21.00    1.00    3.50    5.00   23.00    2.00    5.00    4.00    4.00    1.00   19.00    8.00    5.00    5.00    2.47
97202.00    1.00     .00    2.75    3.00   24.00    2.00    4.00    3.00    2.00    2.00   21.00   11.00    3.00    3.00    2.60
97202.00    2.00     .00    2.50    2.50   24.00    2.00    3.00    3.00    2.00    2.00   21.00   11.00    2.00    3.00    2.60
97202.00    3.00     .00    2.25    3.50   24.00    2.00    4.00    3.00    1.00    1.00   21.00   11.00    4.00    3.00    2.60
97202.00    4.00     .00    3.00    3.00   24.00    2.00    4.00    4.00    2.00    2.00   21.00   11.00    3.00    3.00    2.60
97202.00    5.00    1.00    2.25    4.00   24.00    2.00    3.00    3.00    1.00    2.00   21.00   11.00    4.00    4.00    2.60
97202.00    6.00     .00    2.00    4.00   24.00    2.00    3.00    3.00    1.00    1.00   21.00   11.00    4.00    4.00    2.60
97202.00    7.00    1.00    3.00    4.00   24.00    2.00    4.00    4.00    2.00    2.00   21.00   11.00    4.00    4.00    2.60
97202.00    8.00    1.00    2.75    3.00   24.00    2.00    4.00    3.00    2.00    2.00   21.00   11.00    3.00    3.00    2.60
97202.00    9.00     .00    2.75    3.00   24.00    2.00    4.00    3.00    2.00    2.00   21.00   11.00    3.00    3.00    2.60
97202.00   10.00     .00    3.00    3.00   24.00    2.00    4.00    4.00    2.00    2.00   21.00   11.00    3.00    3.00    2.60
97202.00   11.00    1.00    3.00    3.00   24.00    2.00    4.00    4.00    2.00    2.00   21.00   11.00    3.00    3.00    2.60
97202.00   12.00     .00    3.00    4.00   24.00    2.00    4.00    4.00    2.00    2.00   21.00   11.00    4.00    4.00    2.60
97202.00   13.00     .00    2.50    4.00   24.00    2.00    3.00    3.00    2.00    2.00   21.00   11.00    4.00    4.00    2.60
97202.00   14.00    1.00    3.00    3.00   24.00    2.00    4.00    4.00    2.00    2.00   21.00   11.00    3.00    3.00    2.60
97202.00   15.00    1.00    3.00    4.00   24.00    2.00    4.00    4.00    2.00    2.00   21.00   11.00    4.00    4.00    2.60
97202.00   16.00    1.00    3.00    4.00   24.00    2.00    4.00    4.00    2.00    2.00   21.00   11.00    4.00    4.00    2.60
97202.00   17.00    1.00    3.25    4.00   24.00    2.00    4.00    4.00    3.00    2.00   21.00   11.00    4.00    4.00    2.60
97202.00   18.00     .00    3.25    3.00   24.00    2.00    4.00    4.00    3.00    2.00   21.00   11.00    3.00    3.00    2.60
97202.00   19.00    1.00    3.25    4.00   24.00    2.00    4.00    4.00    2.00    3.00   21.00   11.00    4.00    4.00    2.60
97202.00   20.00    1.00    2.25    3.00   24.00    2.00    3.00    3.00    1.00    2.00   21.00   11.00    3.00    3.00    2.60
97202.00   21.00    1.00    3.00    3.50   24.00    2.00    4.00    4.00    2.00    2.00   21.00   11.00    3.00    4.00    2.60
98201.00    1.00     .00    4.00    2.50   24.00    2.00    5.00    4.00    3.00    4.00   17.00    4.00    1.00    4.00    3.40
98201.00    2.00    1.00    4.00    4.00   24.00    2.00    4.00    4.00    4.00    4.00   17.00    4.00    4.00    4.00    3.40
98201.00    3.00    1.00 -999.00 -999.00   24.00    2.00 -999.00 -999.00 -999.00 -999.00   17.00    4.00 -999.00 -999.00    3.40
98201.00    4.00     .00    4.00    4.00   24.00    2.00    4.00    4.00    4.00    4.00   17.00    4.00    4.00    4.00    3.40
98201.00    5.00     .00 -999.00 -999.00   24.00    2.00 -999.00 -999.00 -999.00 -999.00   17.00    4.00 -999.00 -999.00    3.40
98201.00    6.00     .00    4.00    2.00   24.00    2.00    4.00    4.00    4.00    4.00   17.00    4.00    2.00    2.00    3.40
98201.00    7.00     .00    4.00    3.00   24.00    2.00    4.00    4.00    4.00    4.00   17.00    4.00    3.00    3.00    3.40
98201.00    8.00    1.00    4.00    2.00   24.00    2.00    4.00    4.00    4.00    4.00   17.00    4.00    2.00    2.00    3.40
98201.00    9.00    1.00    4.00    2.50   24.00    2.00    4.00    4.00    4.00    4.00   17.00    4.00    2.00    3.00    3.40
98201.00   10.00    1.00    3.75    4.00   24.00    2.00    4.00    4.00    3.00    4.00   17.00    4.00    4.00    4.00    3.40
98201.00   11.00    1.00    3.00    3.50   24.00    2.00    3.00    3.00    3.00    3.00   17.00    4.00    3.00    4.00    3.40
98201.00   12.00    1.00    3.00    3.00   24.00    2.00    3.00    3.00    3.00    3.00   17.00    4.00    3.00    3.00    3.40
98201.00   13.00     .00 -999.00 -999.00   24.00    2.00 -999.00 -999.00 -999.00 -999.00   17.00    4.00 -999.00 -999.00    3.40
98201.00   14.00    1.00    4.00    4.00   24.00    2.00    4.00    4.00    4.00    4.00   17.00    4.00    4.00    4.00    3.40
98201.00   15.00     .00    4.00    3.00   24.00    2.00    4.00    4.00    4.00    4.00   17.00    4.00    3.00    3.00    3.40
98201.00   16.00     .00    4.00    4.00   24.00    2.00    4.00    4.00    4.00    4.00   17.00    4.00    4.00    4.00    3.40
98201.00   17.00     .00    4.00    3.00   24.00    2.00    4.00    4.00    4.00    4.00   17.00    4.00    3.00    3.00    3.40
98201.00   18.00    1.00    4.00    4.00   24.00    2.00    4.00    4.00    4.00    4.00   17.00    4.00    4.00    4.00    3.40
98201.00   19.00    1.00    3.00    4.00   24.00    2.00    3.00    3.00    3.00    3.00   17.00    4.00    4.00    4.00    3.40
98201.00   20.00     .00 -999.00 -999.00   24.00    2.00 -999.00 -999.00 -999.00 -999.00   17.00    4.00 -999.00 -999.00    3.40
98201.00   21.00    1.00    3.00    4.00   24.00    2.00    3.00    3.00    3.00    3.00   17.00    4.00    4.00    4.00    3.40
98202.00    1.00     .00    4.00    3.50   24.00    2.00    5.00    5.00    3.00    3.00   17.00    7.00    3.00    4.00    3.47
98202.00    2.00    1.00    3.75    3.50   24.00    2.00    5.00    5.00    3.00    2.00   17.00    7.00    3.00    4.00    3.47
98202.00    3.00    1.00    4.00    3.50   24.00    2.00    5.00    5.00    4.00    2.00   17.00    7.00    3.00    4.00    3.47
98202.00    4.00    1.00    4.00    4.50   24.00    2.00    5.00    5.00    4.00    2.00   17.00    7.00    4.00    5.00    3.47
98202.00    5.00    1.00    4.00    4.00   24.00    2.00    5.00    5.00    4.00    2.00   17.00    7.00    4.00    4.00    3.47
98202.00    6.00     .00    5.00    4.50   24.00    2.00    5.00    5.00    5.00    5.00   17.00    7.00    4.00    5.00    3.47
98202.00    7.00    1.00 -999.00 -999.00   24.00    2.00 -999.00 -999.00 -999.00 -999.00   17.00    7.00 -999.00 -999.00    3.47
98202.00    8.00    1.00 -999.00 -999.00   24.00    2.00 -999.00 -999.00 -999.00 -999.00   17.00    7.00 -999.00 -999.00    3.47
98202.00    9.00     .00    4.75    3.00   24.00    2.00    5.00    5.00    5.00    4.00   17.00    7.00    2.00    4.00    3.47
98202.00   10.00     .00    4.75    4.50   24.00    2.00    5.00    5.00    5.00    4.00   17.00    7.00    4.00    5.00    3.47
98202.00   11.00     .00    4.00    3.50   24.00    2.00    5.00    5.00    5.00    1.00   17.00    7.00    3.00    4.00    3.47
98202.00   12.00    1.00    4.75    4.50   24.00    2.00    5.00    5.00    5.00    4.00   17.00    7.00    4.00    5.00    3.47
98202.00   13.00     .00 -999.00 -999.00   24.00    2.00 -999.00 -999.00 -999.00 -999.00   17.00    7.00 -999.00 -999.00    3.47
98202.00   14.00     .00    4.75    4.00   24.00    2.00    5.00    5.00    5.00    4.00   17.00    7.00    4.00    4.00    3.47
98202.00   15.00    1.00    4.75    4.50   24.00    2.00    5.00    5.00    5.00    4.00   17.00    7.00    4.00    5.00    3.47
98202.00   16.00    1.00    4.75    4.00   24.00    2.00    5.00    5.00    5.00    4.00   17.00    7.00    3.00    5.00    3.47
98202.00   17.00     .00    4.50    4.50   24.00    2.00    4.00    5.00    5.00    4.00   17.00    7.00    4.00    5.00    3.47
98202.00   18.00     .00    4.75    4.50   24.00    2.00    5.00    4.00    5.00    5.00   17.00    7.00    4.00    5.00    3.47
98202.00   19.00    1.00    4.75    4.50   24.00    2.00    5.00    5.00    5.00    4.00   17.00    7.00    4.00    5.00    3.47
98202.00   20.00    1.00 -999.00 -999.00   24.00    2.00 -999.00 -999.00 -999.00 -999.00   17.00    7.00 -999.00 -999.00    3.47
98202.00   21.00     .00    4.75    5.00   24.00    2.00    5.00    5.00    5.00    4.00   17.00    7.00    5.00    5.00    3.47
98203.00    1.00     .00    3.00    3.50   20.00    2.00    2.00    3.00    5.00    2.00   21.00    6.00    3.00    4.00    3.27
98203.00    2.00    1.00    3.00    4.50   20.00    2.00    2.00    3.00    5.00    2.00   21.00    6.00    4.00    5.00    3.27
98203.00    3.00     .00    3.00    4.00   20.00    2.00    2.00    3.00    5.00    2.00   21.00    6.00    4.00    4.00    3.27
98203.00    4.00    1.00    3.25    4.00   20.00    2.00    2.00    4.00    5.00    2.00   21.00    6.00    4.00    4.00    3.27
98203.00    5.00     .00    2.75    3.50   20.00    2.00    2.00    3.00    4.00    2.00   21.00    6.00    3.00    4.00    3.27
98203.00    6.00     .00    3.25    4.00   20.00    2.00    2.00    4.00    4.00    3.00   21.00    6.00    4.00    4.00    3.27
98203.00    7.00     .00    2.75    4.00   20.00    2.00    2.00    3.00    4.00    2.00   21.00    6.00    4.00    4.00    3.27
98203.00    8.00    1.00    3.00    4.50   20.00    2.00    2.00    3.00    4.00    3.00   21.00    6.00    5.00    4.00    3.27
98203.00    9.00     .00    2.75    4.50   20.00    2.00    2.00    3.00    4.00    2.00   21.00    6.00    5.00    4.00    3.27
98203.00   10.00     .00    2.75    4.50   20.00    2.00    2.00    3.00    4.00    2.00   21.00    6.00    5.00    4.00    3.27
98203.00   11.00    1.00    2.75    5.00   20.00    2.00    2.00    3.00    4.00    2.00   21.00    6.00    5.00    5.00    3.27
98203.00   12.00    1.00    3.00    5.00   20.00    2.00    3.00    3.00    4.00    2.00   21.00    6.00    5.00    5.00    3.27
98203.00   13.00    1.00    3.00    3.50   20.00    2.00    2.00    3.00    4.00    3.00   21.00    6.00    3.00    4.00    3.27
98203.00   14.00    1.00    3.00    4.00   20.00    2.00    2.00    3.00    4.00    3.00   21.00    6.00    4.00    4.00    3.27
98203.00   15.00    1.00    3.00    4.00   20.00    2.00    2.00    3.00    4.00    3.00   21.00    6.00    4.00    4.00    3.27
98203.00   16.00     .00    3.00    4.00   20.00    2.00    2.00    3.00    4.00    3.00   21.00    6.00    4.00    4.00    3.27
98203.00   17.00     .00    3.50    4.50   20.00    2.00    2.00    4.00    4.00    4.00   21.00    6.00    4.00    5.00    3.27
98203.00   18.00    1.00    3.00    4.00   20.00    2.00    2.00    3.00    4.00    3.00   21.00    6.00    4.00    4.00    3.27
98203.00   19.00     .00    3.00    4.00   20.00    2.00    2.00    3.00    4.00    3.00   21.00    6.00    4.00    4.00    3.27
98203.00   20.00    1.00    3.25    4.00   20.00    2.00    2.00    3.00    4.00    4.00   21.00    6.00    4.00    4.00    3.27
98203.00   21.00    1.00    3.00    4.00   20.00    2.00    2.00    3.00    4.00    3.00   21.00    6.00    4.00    4.00    3.27
99201.00    1.00    1.00    3.50    4.00   32.00    2.00    5.00    5.00    3.00    1.00   15.00   10.00    4.00    4.00    3.53
99201.00    2.00    1.00    2.00    3.50   32.00    2.00    3.00    2.00    2.00    1.00   15.00   10.00    3.00    4.00    3.53
99201.00    3.00     .00    2.50    4.00   32.00    2.00    3.00    4.00    2.00    1.00   15.00   10.00    4.00    4.00    3.53
99201.00    4.00    1.00    2.50    3.50   32.00    2.00    3.00    4.00    2.00    1.00   15.00   10.00    4.00    3.00    3.53
99201.00    5.00     .00    2.25    4.50   32.00    2.00    3.00    3.00    2.00    1.00   15.00   10.00    5.00    4.00    3.53
99201.00    6.00     .00    2.50    4.00   32.00    2.00    4.00    2.00    2.00    2.00   15.00   10.00    4.00    4.00    3.53
99201.00    7.00    1.00    2.50    3.50   32.00    2.00    4.00    2.00    3.00    1.00   15.00   10.00    4.00    3.00    3.53
99201.00    8.00     .00    2.75    4.00   32.00    2.00    3.00    3.00    3.00    2.00   15.00   10.00    4.00    4.00    3.53
99201.00    9.00     .00 -999.00 -999.00   32.00    2.00 -999.00 -999.00 -999.00 -999.00   15.00   10.00 -999.00 -999.00    3.53
99201.00   10.00    1.00    3.00    4.00   32.00    2.00    3.00    4.00    3.00    2.00   15.00   10.00    4.00    4.00    3.53
99201.00   11.00    1.00    3.00    4.50   32.00    2.00    4.00    3.00    3.00    2.00   15.00   10.00    5.00    4.00    3.53
99201.00   12.00    1.00 -999.00 -999.00   32.00    2.00 -999.00 -999.00 -999.00 -999.00   15.00   10.00 -999.00 -999.00    3.53
99201.00   13.00     .00    2.75    4.00   32.00    2.00    4.00    3.00    2.00    2.00   15.00   10.00    4.00    4.00    3.53
99201.00   14.00     .00 -999.00 -999.00   32.00    2.00 -999.00 -999.00 -999.00 -999.00   15.00   10.00 -999.00 -999.00    3.53
99201.00   15.00     .00 -999.00 -999.00   32.00    2.00 -999.00 -999.00 -999.00 -999.00   15.00   10.00 -999.00 -999.00    3.53
99201.00   16.00    1.00    3.00    4.00   32.00    2.00    4.00    3.00    3.00    2.00   15.00   10.00    4.00    4.00    3.53
99201.00   17.00     .00 -999.00 -999.00   32.00    2.00 -999.00 -999.00 -999.00 -999.00   15.00   10.00 -999.00 -999.00    3.53
99201.00   18.00    1.00    2.50    5.00   32.00    2.00    4.00    2.00    2.00    2.00   15.00   10.00    5.00    5.00    3.53
99201.00   19.00    1.00    2.75    5.00   32.00    2.00    5.00    2.00    2.00    2.00   15.00   10.00    5.00    5.00    3.53
99201.00   20.00     .00 -999.00 -999.00   32.00    2.00 -999.00 -999.00 -999.00 -999.00   15.00   10.00 -999.00 -999.00    3.53
99201.00   21.00    1.00    2.75    5.00   32.00    2.00    5.00    2.00    2.00    2.00   15.00   10.00    5.00    5.00    3.53
99202.00    1.00    1.00    2.50    3.50   30.00    2.00    3.00    2.00    4.00    1.00    8.00    6.00    3.00    4.00    3.60
99202.00    2.00    1.00    3.25    2.00   30.00    2.00    3.00    5.00    4.00    1.00    8.00    6.00    2.00    2.00    3.60
99202.00    3.00    1.00 -999.00 -999.00   30.00    2.00 -999.00 -999.00 -999.00 -999.00    8.00    6.00 -999.00 -999.00    3.60
99202.00    4.00     .00 -999.00 -999.00   30.00    2.00 -999.00 -999.00 -999.00 -999.00    8.00    6.00 -999.00 -999.00    3.60
99202.00    5.00    1.00    4.25    4.00   30.00    2.00    5.00    5.00    5.00    2.00    8.00    6.00    4.00    4.00    3.60
99202.00    6.00    1.00    4.25    3.00   30.00    2.00    5.00    5.00    5.00    2.00    8.00    6.00    3.00    3.00    3.60
99202.00    7.00     .00    4.25    3.00   30.00    2.00    5.00    5.00    5.00    2.00    8.00    6.00    3.00    3.00    3.60
99202.00    8.00     .00    4.50    3.50   30.00    2.00    5.00    5.00    5.00    3.00    8.00    6.00    4.00    3.00    3.60
99202.00    9.00     .00    4.50    4.00   30.00    2.00    5.00    5.00    5.00    3.00    8.00    6.00    4.00    4.00    3.60
99202.00   10.00    1.00 -999.00 -999.00   30.00    2.00 -999.00 -999.00 -999.00 -999.00    8.00    6.00 -999.00 -999.00    3.60
99202.00   11.00     .00 -999.00 -999.00   30.00    2.00 -999.00 -999.00 -999.00 -999.00    8.00    6.00 -999.00 -999.00    3.60
99202.00   12.00    1.00 -999.00 -999.00   30.00    2.00 -999.00 -999.00 -999.00 -999.00    8.00    6.00 -999.00 -999.00    3.60
99202.00   13.00    1.00 -999.00 -999.00   30.00    2.00 -999.00 -999.00 -999.00 -999.00    8.00    6.00 -999.00 -999.00    3.60
99202.00   14.00    1.00 -999.00 -999.00   30.00    2.00 -999.00 -999.00 -999.00 -999.00    8.00    6.00 -999.00 -999.00    3.60
99202.00   15.00     .00 -999.00 -999.00   30.00    2.00 -999.00 -999.00 -999.00 -999.00    8.00    6.00 -999.00 -999.00    3.60
99202.00   16.00     .00    5.00    4.00   30.00    2.00    5.00    5.00    5.00    5.00    8.00    6.00    4.00    4.00    3.60
99202.00   17.00    1.00 -999.00 -999.00   30.00    2.00 -999.00 -999.00 -999.00 -999.00    8.00    6.00 -999.00 -999.00    3.60
99202.00   18.00     .00 -999.00 -999.00   30.00    2.00 -999.00 -999.00 -999.00 -999.00    8.00    6.00 -999.00 -999.00    3.60
99202.00   19.00    1.00 -999.00 -999.00   30.00    2.00 -999.00 -999.00 -999.00 -999.00    8.00    6.00 -999.00 -999.00    3.60
99202.00   20.00     .00 -999.00 -999.00   30.00    2.00 -999.00 -999.00 -999.00 -999.00    8.00    6.00 -999.00 -999.00    3.60
99202.00   21.00     .00 -999.00 -999.00   30.00    2.00 -999.00 -999.00 -999.00 -999.00    8.00    6.00 -999.00 -999.00    3.60
99203.00    1.00     .00    1.75    3.00   25.00    2.00    4.00    1.00    1.00    1.00    7.00    3.00    3.00    3.00    3.07
99203.00    2.00     .00 -999.00 -999.00   25.00    2.00 -999.00 -999.00 -999.00 -999.00    7.00    3.00 -999.00 -999.00    3.07
99203.00    3.00     .00    2.75    4.00   25.00    2.00    2.00    3.00    3.00    3.00    7.00    3.00    4.00    4.00    3.07
99203.00    4.00     .00    3.00    3.00   25.00    2.00    4.00    2.00    2.00    4.00    7.00    3.00    2.00    4.00    3.07
99203.00    5.00    1.00 -999.00 -999.00   25.00    2.00 -999.00 -999.00 -999.00 -999.00    7.00    3.00 -999.00 -999.00    3.07
99203.00    6.00    1.00 -999.00 -999.00   25.00    2.00 -999.00 -999.00 -999.00 -999.00    7.00    3.00 -999.00 -999.00    3.07
99203.00    7.00     .00    2.00    3.00   25.00    2.00    2.00    2.00    2.00    2.00    7.00    3.00    3.00    3.00    3.07
99203.00    8.00    1.00    3.25    4.00   25.00    2.00    3.00    4.00    3.00    3.00    7.00    3.00    4.00    4.00    3.07
99203.00    9.00    1.00 -999.00 -999.00   25.00    2.00 -999.00 -999.00 -999.00 -999.00    7.00    3.00 -999.00 -999.00    3.07
99203.00   10.00    1.00    3.00    4.00   25.00    2.00    3.00    3.00    3.00    3.00    7.00    3.00    4.00    4.00    3.07
99203.00   11.00    1.00 -999.00 -999.00   25.00    2.00 -999.00 -999.00 -999.00 -999.00    7.00    3.00 -999.00 -999.00    3.07
99203.00   12.00    1.00 -999.00 -999.00   25.00    2.00 -999.00 -999.00 -999.00 -999.00    7.00    3.00 -999.00 -999.00    3.07
99203.00   13.00    1.00 -999.00 -999.00   25.00    2.00 -999.00 -999.00 -999.00 -999.00    7.00    3.00 -999.00 -999.00    3.07
99203.00   14.00     .00 -999.00 -999.00   25.00    2.00 -999.00 -999.00 -999.00 -999.00    7.00    3.00 -999.00 -999.00    3.07
99203.00   15.00    1.00 -999.00 -999.00   25.00    2.00 -999.00 -999.00 -999.00 -999.00    7.00    3.00 -999.00 -999.00    3.07
99203.00   16.00     .00 -999.00 -999.00   25.00    2.00 -999.00 -999.00 -999.00 -999.00    7.00    3.00 -999.00 -999.00    3.07
99203.00   17.00    1.00    3.75    3.00   25.00    2.00    3.00    4.00    4.00    4.00    7.00    3.00    3.00    3.00    3.07
99203.00   18.00     .00 -999.00 -999.00   25.00    2.00 -999.00 -999.00 -999.00 -999.00    7.00    3.00 -999.00 -999.00    3.07
99203.00   19.00    1.00 -999.00 -999.00   25.00    2.00 -999.00 -999.00 -999.00 -999.00    7.00    3.00 -999.00 -999.00    3.07
99203.00   20.00     .00 -999.00 -999.00   25.00    2.00 -999.00 -999.00 -999.00 -999.00    7.00    3.00 -999.00 -999.00    3.07
99203.00   21.00     .00 -999.00 -999.00   25.00    2.00 -999.00 -999.00 -999.00 -999.00    7.00    3.00 -999.00 -999.00    3.07
